# Supplementary material for: Enhanced Triacylglycerol Content and Gene Expression for Triacylglycerol Metabolism, Acyl-Ceramide Synthesis, and Corneocyte Lipid Formation in the Epidermis of Borage Oil Fed Guinea Pigs
Source: Nutrients. 2019 Nov 18;11(11):2818. doi: 10.3390/nu11112818 (PMC6893540; doi:10.3390/nu11112818)
Supplement: Supplementary file 1 [file nutrients-11-02818-s001.zip]

Archive with 1 entries (1 files):
- nutrients-628529-supplementary.xlsx
