# Supplementary material for: Enhanced Triacylglycerol Content and Gene Expression for Triacylglycerol Metabolism, Acyl-Ceramide Synthesis, and Corneocyte Lipid Formation in the Epidermis of Borage Oil Fed Guinea Pigs
Source: Nutrients. 2019 Nov 18;11(11):2818. doi: 10.3390/nu11112818 (PMC6893540; doi:10.3390/nu11112818)
Supplement: Supplementary file 1 [file nutrients-11-02818-s001.zip › nutrients-628529-supplementary.xlsx]

## Sheet: Table S1
Table S1. Experimental m/z and signal intensities of each triacylglycerol species quantitated. PC: phosphotidylcholine, TG: triacylglycerol, HCO: guinea pig with hydrogenated coconut oil diet for 10 weeks, HCO+BO: guinea pig with hydrogenated coconut oil diet for 8 weeks followed by borage oil diet for 2 weeks. 1Signal intensities are means ± standard deviation (n=5).
m/z	ID	HCO1	HCO+BO1
820.645	PC 37:3 Na+&TG 48:2	1976.4±868.2	2063.3±973.1
822.665	PC 37:2 Na+&TG 48:1	1943±934	2126.3±1079.1
826.744	PC 37:0/38:7 Na+&TG 49:6	386.3±108.2	358.6±100.1
844.675	PC 39:5 Na+&TG 50:4	538.5±76.8	1284.4±473.2
846.667	PC 39:4 Na+&TG 50:3	1198.7±484.2	2447.3±1129.6
848.671	TG 50:2	2153.3±1046.1	3417.5±1865.8
850.675	TG 50:1	1179.3±628.9	2200±1283.1
852.738	PC 39:2/40:8 Na+&TG 50:0	269.1±131.3	494.1±244.2
870.647	PC 41:6 Na+&TG 52:5	304.4±92.4	1836.9±598.9
872.654	TG 52:4	861.7±307.3	3874.1±1750
874.674	TG 52:3&PC 41:4 Na+	1688.4±781.1	4750±2660.8
876.7	TG 52:2	1919.9±1017.7	3460.9±2164
896.676	TG 54:6	321.3±155.3	1983.3±700.3
898.674	TG 54:5	700.7±356.2	3313±1554.7
900.703	TG 54:4	966.6±477.3	3156.5±1745.9
902.733	TG 54:3	1040.1±535.6	2135.9±1338.5
904.739	TG 54:2	475.5±220.6	1015.7±543.2
906.784	TG 54:1	131.8±61.4	283±134.9
922.673	TG 56:7	94.9±42.5	739.7±266.6
924.676	TG 56:6	109.5±53.5	784.7±338.4

## Sheet: Table S2
Table S2. Up-regulated gene list in HCO+BO (fold change; FC>1.5). HCO: guinea pig with hydrogenated coconut oil diet for 10 weeks, HCO+BO: guinea pig with hydrogenated coconut oil diet for 8 weeks followed by borage oil diet for 2 weeks, FC: fold change. 1Gene expression data were quantile-normalized and log2-transformed and values are expressed as means (n=3).
GeneID	Gene Symbol	Description	HCO1	HCO+BO1	FC
100730482	SERPINB7	serpin peptidase inhibitor, clade B (ovalbumin), member 7	8.24613	12.0261	13.7365
100732088	AGPAT4	1-acylglycerol-3-phosphate O-acyltransferase 4	7.42122	11.165	13.3962
100734399	LOR	loricrin	14.2675	17.7209	10.9544
100719649	CYP2B6	cytochrome P450 2B4-like	7.02154	10.2594	9.43426
101787533	FLG2	filaggrin family member 2	8.92514	12.1435	9.30736
100731758	SLC25A48	solute carrier family 25, member 48	7.98392	11.1336	8.87466
100719999	HAL	histidine ammonia-lyase	8.22162	11.3338	8.64716
100728848	CYP2B18A	cytochrome P450 2B19-like	8.35283	11.4489	8.55096
100718158	SUSD2	sushi domain containing 2	11.4125	14.4525	8.22492
100714242	KRT1	keratin 1	12.5261	15.5499	8.13275
100727273	SERPINA12	serpin peptidase inhibitor, clade A (alpha-1 antiproteinase, antitrypsin), member 12	9.85682	12.8498	7.96136
100722443	LRMP	lymphoid-restricted membrane protein	7.17219	10.0937	7.57617
100735301	PDK4	pyruvate dehydrogenase kinase, isozyme 4	8.34176	11.2458	7.48534
100716239	KLK8	kallikrein-related peptidase 8	11.2913	14.0107	6.58599
100718365	SLC46A2	solute carrier family 46, member 2	7.56732	10.1674	6.06331
100717182	VAX2	ventral anterior homeobox 2	11.1396	13.6976	5.88897
100730964	RAPGEF4	Rap guanine nucleotide exchange factor (GEF) 4	7.6157	10.1696	5.87218
100732853	ALDH1A1	retinal dehydrogenase 1-like	7.53331	10.0397	5.68181
100725275	PAMR1	peptidase domain containing associated with muscle regeneration 1	6.92749	9.40915	5.58541
100716145	KLK12	kallikrein-related peptidase 12	8.34885	10.8185	5.53927
100135600	PLA2G7	phospholipase A2, group VII (platelet-activating factor acetylhydrolase, plasma)	7.27742	9.73516	5.49353
100716432	KLK11	kallikrein-related peptidase 11	10.3393	12.7493	5.31507
101788975	SCEL	sciellin	9.09862	11.5027	5.29301
100731876	TPRG1	tumor protein p63 regulated 1	8.99839	11.3421	5.076
100718444	AQP9	aquaporin 9	8.60731	10.9096	4.93239
100719750	GGH	gamma-glutamyl hydrolase (conjugase, folylpolygammaglutamyl hydrolase)	10.8184	13.1088	4.89215
100135463	F3	coagulation factor III	10.6387	12.8851	4.74487
100734889	CDH7	cadherin 7, type 2	5.33362	7.57103	4.71548
101788175	CYP2A13	cytochrome P450 2A11-like	6.79981	9.02582	4.67841
100735467	AADACL4	arylacetamide deacetylase-like 4-like	9.30593	11.5279	4.66545
100728125	SBSN	suprabasin	15.0134	17.2115	4.5887
100729535	GPR137	G protein-coupled receptor 137	5.86203	8.04277	4.53385
100732183	MFSD7	major facilitator superfamily domain containing 7	7.80832	9.98094	4.50842
100729413	PPP1R1C	protein phosphatase 1, regulatory (inhibitor) subunit 1C	7.72061	9.88596	4.48574
100724945	PGR	progesterone receptor	9.05487	11.2088	4.45053
100725224	SERPINB12	serpin peptidase inhibitor, clade B (ovalbumin), member 12	8.67884	10.8327	4.45028
100727078	HMGCS2	3-hydroxy-3-methylglutaryl-CoA synthase 2 (mitochondrial)	7.23108	9.3599	4.37358
100732033	CHL1	neural cell adhesion molecule L1-like protein-like	7.60575	9.71436	4.31276
100712612	P2RY6	pyrimidinergic receptor P2Y, G-protein coupled, 6	7.56543	9.64243	4.21929
100732369	KRT10	keratin 10	14.6111	16.6869	4.21572
100719433	CDO1	cysteine dioxygenase type 1	11.5604	13.6315	4.20189
100725007	CYP27A1	sterol 26-hydroxylase, mitochondrial-like	10.094	12.1556	4.17448
100727862	FST	follistatin	10.6896	12.7454	4.15761
100730656	ARMC12	armadillo repeat containing 12	6.59881	8.64047	4.11721
100725680	SLC24A3	solute carrier family 24 (sodium/potassium/calcium exchanger), member 3	8.06925	10.1079	4.10873
100720763	HOGA1	4-hydroxy-2-oxoglutarate aldolase 1	6.46418	8.49782	4.09436
100730253	GLYAT	glycine N-acyltransferase-like	8.32637	10.3539	4.0772
100718944	MOGAT2	monoacylglycerol O-acyltransferase 2	10.0088	12.0177	4.02466
100714030	PTGS1	prostaglandin-endoperoxide synthase 1 (prostaglandin G/H synthase and cyclooxygenase)	12.8507	14.8245	3.92785
100718711	POSTN	periostin, osteoblast specific factor	12.0402	14.0138	3.92737
100719293	CA2	carbonic anhydrase II	11.7583	13.7311	3.9252
100721556	C5orf46	chromosome unknown open reading frame, human C5orf46	14.0206	15.9878	3.91005
100713759	GALM	galactose mutarotase (aldose 1-epimerase)	9.22162	11.1551	3.81968
100731750	PGM2	phosphoglucomutase 2	9.51912	11.4502	3.81334
100713244	CHST7	carbohydrate (N-acetylglucosamine 6-O) sulfotransferase 7	7.58695	9.51674	3.80999
100727867	PLA2G2F	phospholipase A2, group IIF	6.48942	8.3991	3.75727
100379533	IL15	interleukin 15	6.37913	8.2885	3.75644
100725583	CETP	cholesteryl ester transfer protein, plasma	6.52472	8.42883	3.74277
100732247	CGN	cingulin	6.44403	8.33729	3.71474
100719884	CSNK2A2	casein kinase 2, alpha prime polypeptide	11.4575	13.3491	3.71024
100720728	KCND2	potassium voltage-gated channel, Shal-related subfamily, member 2	8.95948	10.8504	3.7086
100716962	ANGPT2	angiopoietin 2	5.97425	7.84586	3.65941
100724769	LIPN	lipase, family member N	7.66019	9.53082	3.65692
100729891	PYY	peptide YY	9.2899	11.1597	3.65477
100724490	LIPK	lipase, family member K	6.49922	8.36882	3.65431
100721378	ECM1	extracellular matrix protein 1	10.3577	12.2226	3.64239
100726762	SMPD3	sphingomyelin phosphodiesterase 3, neutral membrane (neutral sphingomyelinase II)	7.60693	9.47115	3.64071
100135592	P2RY1	purinergic receptor P2Y, G-protein coupled 1	11.2971	13.1607	3.63925
100721160	ABHD12B	abhydrolase domain containing 12B	9.6934	11.5501	3.62173
100714172	AOX1	aldehyde oxidase 1	7.54305	9.39598	3.61233
100723766	N4BP2L1	NEDD4 binding protein 2-like 1	6.01598	7.86872	3.61186
100726380	CTGF	connective tissue growth factor	12.185	14.0352	3.6055
100720987	SLURP1	secreted LY6/PLAUR domain containing 1	8.16532	10.0152	3.60481
100714335	CXCL9	chemokine (C-X-C motif) ligand 9	5.97994	7.82805	3.6003
100732222	C2orf54	chromosome unknown open reading frame, human C2orf54	7.82583	9.66611	3.58078
100734697	IL36B	interleukin-36 beta-like	8.86625	10.7013	3.56772
100714931	GSTA1	glutathione S-transferase A2-like	9.45961	11.29	3.55635
101789346	LCE3D	late cornified envelope protein 3D-like	7.89944	9.72808	3.55201
101788306	GSTA5	glutathione S-transferase A-like	9.19499	11.0197	3.54229
100722663	ADRB2	adrenoceptor beta 2, surface	6.62588	8.44706	3.5337
100723089	TMEM45A	transmembrane protein 45A-like	10.8372	12.6566	3.52931
100716219	RHBDL2	rhomboid, veinlet-like 2 (Drosophila)	7.48337	9.29948	3.52132
100724066	AMY2A	pancreatic alpha-amylase-like	8.57604	10.3901	3.51621
100720670	CAND2	cullin-associated and neddylation-dissociated 2 (putative)	6.03085	7.83885	3.50158
100718668	MRGPRG	MAS-related GPR, member G	9.54114	11.3293	3.45381
100732424	STAP2	signal transducing adaptor family member 2	10.3028	12.0906	3.45285
100729620	CNDP1	carnosine dipeptidase 1 (metallopeptidase M20 family)	6.568	8.34774	3.43364
100721834	SERPINB1	serpin peptidase inhibitor, clade B (ovalbumin), member 1	8.45295	10.2053	3.36904
100723170	GGCT	gamma-glutamylcyclotransferase	10.7267	12.4787	3.36823
100733187	COBL	cordon-bleu WH2 repeat protein	10.7272	12.4783	3.36628
100720953	UNC93A	unc-93 homolog A (C. elegans)	9.78017	11.5252	3.35209
101789284	C10orf10	chromosome unknown open reading frame, human C10orf10	11.3655	13.1074	3.34488
100714058	ENOX1	ecto-NOX disulfide-thiol exchanger 1	6.47701	8.21771	3.34197
100731416	CTSH	cathepsin H	7.33281	9.06956	3.33282
100723035	SEC14L4	SEC14-like 4 (S. cerevisiae)	5.67912	7.40768	3.31397
100718670	DGAT2	diacylglycerol O-acyltransferase 2	11.5288	13.2557	3.31029
100724732	BBOX1	butyrobetaine (gamma), 2-oxoglutarate dioxygenase (gamma-butyrobetaine hydroxylase) 1	9.15712	10.8727	3.28426
101787880	C15orf48	chromosome unknown open reading frame, human C15orf48	12.6477	14.3626	3.28274
100728691	KRTAP19-3	keratin-associated protein 19-3-like	13.917	15.631	3.28082
100715456	ART3	ADP-ribosyltransferase 3	6.00973	7.72109	3.2747
100726796	PLCG2	phospholipase C, gamma 2 (phosphatidylinositol-specific)	6.8962	8.60747	3.2745
100716093	CACFD1	calcium channel flower domain containing 1	11.7311	13.4276	3.24106
100713132	SDCBP2	syndecan binding protein (syntenin) 2	10.369	12.0636	3.23694
100733043	PAQR7	progestin and adipoQ receptor family member VII	12.2208	13.8946	3.19059
100732886	PGLYRP2	peptidoglycan recognition protein 2	8.73858	10.4097	3.18473
100734497	TNFSF10	tumor necrosis factor (ligand) superfamily, member 10	8.92334	10.5905	3.17591
100726054	DCUN1D2	DCN1, defective in cullin neddylation 1, domain containing 2	9.16213	10.8251	3.16663
100733994	DLK2	delta-like 2 homolog (Drosophila)	10.5543	12.2164	3.16488
100719007	XPC	xeroderma pigmentosum, complementation group C	9.83778	11.4888	3.14066
100735139	THEG	theg spermatid protein	9.18529	10.8353	3.13833
100717272	TMIGD1	transmembrane and immunoglobulin domain containing 1	5.86307	7.50946	3.13051
100731769	CHAC1	ChaC, cation transport regulator homolog 1 (E. coli)	12.3839	14.0256	3.1204
101789200	LCE3B	late cornified envelope protein 3B-like	12.709	14.3436	3.10508
100719205	MSMB	beta-microseminoprotein-like	11.7455	13.3779	3.10016
100712936	PNPLA7	patatin-like phospholipase domain containing 7	6.62855	8.25909	3.0963
100735082	KRTAP24-1	keratin-associated protein 24-1-like	10.2442	11.8628	3.07089
100135538	HPGD	hydroxyprostaglandin dehydrogenase 15 (NAD)	8.6183	10.2369	3.07071
100732127	ABCA12	ATP-binding cassette, sub-family A (ABC1), member 12	8.4679	10.085	3.06764
100719054	CYP1B1	cytochrome P450 1B1-like	6.67394	8.28524	3.05527
100721449	STARD5	StAR-related lipid transfer (START) domain containing 5	13.2799	14.8884	3.0492
100732133	DCST1	DC-STAMP domain containing 1	6.07678	7.6831	3.04473
100716524	KLK7	kallikrein-related peptidase 7	15.4058	17.0078	3.0355
100735062	KRTAP5-11	keratin-associated protein 5-5-like	12.5815	14.1818	3.03222
100725617	DEGS2	delta(4)-desaturase, sphingolipid 2	8.77816	10.3746	3.024
101789071	CCL27	chemokine (C-C motif) ligand 27	13.1663	14.7575	3.01317
100735538	THBS2	thrombospondin 2	10.8793	12.4664	3.00448
100729276	CLIP4	CAP-GLY domain containing linker protein family, member 4	9.85378	11.4402	3.00298
100721376	STRA6	stimulated by retinoic acid 6	12.9318	14.5159	2.99817
100728678	VNN1	vanin 1	12.0576	13.6397	2.99408
100720972	UGT3A2	UDP glycosyltransferase 3 family, polypeptide A2	11.0934	12.6724	2.9875
100719449	KIF9	kinesin family member 9	8.54722	10.1237	2.98244
100718835	APOC1	apolipoprotein C-I	7.98288	9.55586	2.97518
100713761	ITIH5	inter-alpha-trypsin inhibitor heavy chain family, member 5	6.88399	8.44628	2.95321
100713254	PAM	peptidylglycine alpha-amidating monooxygenase	9.50537	11.0674	2.95275
100718905	MTMR11	myotubularin related protein 11	6.58836	8.14612	2.94398
100721789	PHF20L1	PHD finger protein 20-like 1	8.4868	10.0442	2.94329
100732832	ASPN	asporin	7.4039	8.95745	2.93537
100728632	CXXC11	CXXC finger protein 11	8.4736	10.0201	2.92116
100733704	TPPP3	tubulin polymerization-promoting protein family member 3	12.5186	14.0624	2.9157
100724591	SOX13	SRY (sex determining region Y)-box 13	12.6265	14.169	2.91298
100717005	NXF2	nuclear RNA export factor 2-like	6.30902	7.84859	2.90708
100715867	GPR6	G protein-coupled receptor 6	10.6846	12.2187	2.89618
100731514	CDH13	cadherin 13, H-cadherin (heart)	9.27921	10.8014	2.87232
100723007	FAM89A	family with sequence similarity 89, member A	9.95067	11.4684	2.86333
100724208	PLLP	plasmolipin	7.68367	9.19371	2.84817
100713631	DOK6	docking protein 6	13.3717	14.8816	2.84785
100716663	RNASE4	ribonuclease 4-like	9.87047	11.3791	2.84537
100728893	TMPRSS4	transmembrane protease, serine 4	7.25833	8.76541	2.84233
100734898	GPLD1	glycosylphosphatidylinositol specific phospholipase D1	11.818	13.318	2.82843
100732293	SEPP1	selenoprotein P, plasma, 1	13.0191	14.517	2.82428
100725107	TSC22D3	TSC22 domain family, member 3	8.51267	10.0102	2.82355
100713825	ABCC3	ATP-binding cassette, sub-family C (CFTR/MRP), member 3	6.96733	8.46365	2.82123
100732979	SPINK5	serine peptidase inhibitor, Kazal type 5	14.0285	15.5234	2.81842
100726893	RORC	RAR-related orphan receptor C	5.50431	6.9844	2.78967
100732702	PCDH20	protocadherin 20	6.48288	7.96004	2.784
100729795	SLC16A10	solute carrier family 16, member 10 (aromatic amino acid transporter)	6.14235	7.61455	2.77445
100715755	KLF11	Kruppel-like factor 11	6.49886	7.96937	2.77121
100732198	KIAA0408	KIAA0408 ortholog	5.79336	7.25575	2.75564
100730954	CPNE7	copine VII	7.90186	9.36155	2.75048
100730681	PIK3IP1	phosphoinositide-3-kinase interacting protein 1	10.7863	12.244	2.74671
100735649	ELOVL7	ELOVL fatty acid elongase 7	10.647	12.0993	2.73654
100712978	BLNK	B-cell linker	7.66513	9.11078	2.72387
100717596	RASAL1	RAS protein activator like 1 (GAP1 like)	7.23505	8.67673	2.71637
100735870	ANO9	anoctamin 9	6.72194	8.16058	2.71065
100733470	NEU3	sialidase 3 (membrane sialidase)	8.67935	10.118	2.71064
100721294	SLC16A4	solute carrier family 16, member 4 (monocarboxylic acid transporter 5)	5.2874	6.71614	2.69211
100727450	CALCRL	calcitonin receptor-like	7.42194	8.85026	2.69133
100717898	FADS2P1	fatty acid desaturase 2-like protein FADS2P1-like	9.16838	10.5951	2.68838
100729007	RDH16	retinol dehydrogenase 16 (all-trans)	10.5234	11.9449	2.67864
100734543	LRRC29	leucine rich repeat containing 29	9.11551	10.5367	2.6781
100728672	IFGGC1	interferon-inducible GTPase 1-like	7.85655	9.27619	2.67519
100729020	SLITRK6	SLIT and NTRK-like family, member 6	6.34358	7.76182	2.67259
100714840	ZNF565	zinc finger protein 565	6.93545	8.35361	2.67244
100715207	PLAUR	plasminogen activator, urokinase receptor	8.8121	10.2289	2.66999
100713229	MMP11	matrix metallopeptidase 11 (stromelysin 3)	8.56048	9.97548	2.66659
100728728	CRISP3	cysteine-rich secretory protein 3-like	10.8945	12.307	2.66188
100734886	DKK3	dickkopf WNT signaling pathway inhibitor 3	9.03747	10.4457	2.65404
100730093	FAM189A2	family with sequence similarity 189, member A2	11.9383	13.3448	2.65093
100717767	TRHDE	thyrotropin-releasing hormone degrading enzyme	7.8206	9.22695	2.65065
100736137	DLX5	distal-less homeobox 5	7.20223	8.60154	2.63776
100713543	TNFSF12	tumor necrosis factor (ligand) superfamily, member 12	5.96813	7.36418	2.6318
100724984	TMEM194B	transmembrane protein 194B	8.83748	10.2312	2.62764
100721902	SLC37A2	solute carrier family 37 (glycerol-3-phosphate transporter), member 2	7.64862	9.04121	2.6255
100726538	DDB2	damage-specific DNA binding protein 2, 48kDa	10.8798	12.2679	2.61732
100729077	NLK	nemo-like kinase	9.86572	11.2508	2.61187
100716350	ABCG2	ATP-binding cassette sub-family G member 2-like	6.99532	8.37822	2.60793
100723252	KRTAP26-1	keratin-associated protein 26-1-like	14.9004	16.282	2.60549
100721280	SLC46A3	solute carrier family 46, member 3	7.1664	8.54549	2.60106
100733063	MMAA	methylmalonic aciduria (cobalamin deficiency) cblA type	6.20709	7.58293	2.59519
100730678	B4GALNT3	beta-1,4-N-acetyl-galactosaminyl transferase 3	9.44463	10.8168	2.58854
100731053	RGCC	regulator of cell cycle	11.0947	12.4627	2.5811
100727292	MAGEE1	melanoma-associated antigen E1-like	6.03026	7.39811	2.58085
100731288	SEMA3A	sema domain, immunoglobulin domain (Ig), short basic domain, secreted, (semaphorin) 3A	6.64366	8.01055	2.57915
100735818	SDR16C6P	short-chain dehydrogenase/reductase family 16C member 6-like	9.20127	10.5634	2.5706
100717219	LRRC2	leucine rich repeat containing 2	6.79045	8.15066	2.56723
100734261	CCIN	calicin-like	11.0195	12.3786	2.56524
100715701	ZNF683	zinc finger protein 683	5.48944	6.84853	2.56523
100727736	SAMD10	sterile alpha motif domain containing 10	12.9395	14.297	2.56249
100714891	PDZK1IP1	PDZK1 interacting protein 1	10.6771	12.0332	2.55995
100729280	MAPK13	mitogen-activated protein kinase 13	12.8392	14.1914	2.55302
100731522	NEFM	neurofilament, medium polypeptide	4.90741	6.25939	2.55261
100721941	MANEAL	mannosidase, endo-alpha-like	10.5262	11.8772	2.55076
101787439	AMOT	angiomotin-like	11.3681	12.7175	2.54806
100725036	LNX1	ligand of numb-protein X 1, E3 ubiquitin protein ligase	9.54767	10.8944	2.54334
100729056	PPFIA3	protein tyrosine phosphatase, receptor type, f polypeptide (PTPRF), interacting protein (liprin), alpha 3	8.71279	10.0581	2.54077
101788286	SPINK2	serine peptidase inhibitor, Kazal type 2 (acrosin-trypsin inhibitor)	8.92592	10.2702	2.53907
100720242	SYTL5	synaptotagmin-like 5	7.52011	8.86128	2.53358
100716772	ZNF558	zinc finger protein 558	8.23283	9.57391	2.5334
100719145	PTPRD	protein tyrosine phosphatase, receptor type, D	6.07664	7.41606	2.53049
100733049	ANKK1	ankyrin repeat and kinase domain containing 1	5.7417	7.07644	2.5223
100728519	XAF1	XIAP associated factor 1	7.13644	8.47109	2.52214
100722610	INCENP	inner centromere protein antigens 135/155kDa	11.5275	12.862	2.52188
100735514	S100A8	S100 calcium binding protein A8	13.4335	14.7632	2.51347
100730182	CD36	CD36 molecule (thrombospondin receptor)	7.65055	8.97915	2.5116
100714509	GSTK1	glutathione S-transferase kappa 1	11.2177	12.5462	2.51137
100719160	ZFC3H1	zinc finger, C3H1-type containing	7.71681	9.04415	2.5094
100729485	EIF4A2	eukaryotic translation initiation factor 4A2	11.9223	13.2473	2.50533
100726887	GPR155	G protein-coupled receptor 155	7.37863	8.69795	2.49549
100725161	TMEM204	transmembrane protein 204	7.29226	8.61019	2.49308
100719001	TRIT1	tRNA isopentenyltransferase 1	11.7865	13.0987	2.4833
100730837	CNST	consortin, connexin sorting protein	7.30206	8.61208	2.47944
100713845	SH3GL2	SH3-domain GRB2-like 2	6.42607	7.73541	2.47828
101788038	KRTAP5-4	keratin-associated protein 5-4-like	15.9323	17.2386	2.47309
100729839	SDR9C7	short chain dehydrogenase/reductase family 9C, member 7	7.47546	8.78064	2.47115
100729604	ACSBG1	acyl-CoA synthetase bubblegum family member 1	8.23622	9.53571	2.46141
100712752	GPSM1	G-protein signaling modulator 1	9.87591	11.1727	2.45681
100731958	ESYT3	extended synaptotagmin-like protein 3	5.55666	6.85278	2.45567
100716705	KLK10	kallikrein-related peptidase 10	11.7805	13.0761	2.45472
100729774	PDZK1	PDZ domain containing 1	8.86401	10.1591	2.45399
100729726	SEMA3E	sema domain, immunoglobulin domain (Ig), short basic domain, secreted, (semaphorin) 3E	7.60007	8.89103	2.44692
100733663	SLC22A4	solute carrier family 22 (organic cation/ergothioneine transporter), member 4	8.28415	9.57249	2.44246
100732802	FAM184A	family with sequence similarity 184, member A	8.49937	9.78485	2.43763
100724303	TNFRSF25	tumor necrosis factor receptor superfamily, member 25	6.68068	7.96414	2.43421
100717607	IFIH1	interferon induced with helicase C domain 1	6.07386	7.35581	2.43167
100730778	B3GALT6	UDP-Gal:betaGal beta 1,3-galactosyltransferase polypeptide 6	9.98649	11.2637	2.42365
100729432	NPTX1	neuronal pentraxin I	9.3936	10.6692	2.42105
100718641	PDP1	pyruvate dehyrogenase phosphatase catalytic subunit 1	6.43314	7.70655	2.41732
100727725	SP9	Sp9 transcription factor	6.34815	7.62111	2.41658
100728231	MFAP3L	microfibrillar-associated protein 3-like	6.84327	8.11598	2.41615
100723677	ADAD1	adenosine deaminase domain containing 1 (testis-specific)	13.3659	14.6378	2.4147
100731183	NCCRP1	non-specific cytotoxic cell receptor protein 1 homolog (zebrafish)	13.8888	15.1603	2.41408
100170763	GABBR1	gamma-aminobutyric acid (GABA) B receptor, 1	8.58804	9.85851	2.4124
100714958	FUT8	fucosyltransferase 8 (alpha (1,6) fucosyltransferase)	7.8876	9.1531	2.4041
100735357	CLDN8	claudin 8	6.10639	7.37189	2.4041
100712826	ATG9B	autophagy related 9B	6.88715	8.15116	2.40162
100715532	ADCY4	adenylate cyclase 4	7.49124	8.75472	2.40075
100723026	ABCC5	ATP-binding cassette, sub-family C (CFTR/MRP), member 5	9.1202	10.38	2.39468
100732220	LY6G5B	lymphocyte antigen 6 complex, locus G5B	7.75667	9.01606	2.39394
100730835	LY6G6C	lymphocyte antigen 6 complex, locus G6C	14.3444	15.6027	2.39229
100733884	TRMT10B	tRNA methyltransferase 10 homolog B (S. cerevisiae)	5.26603	6.52072	2.38617
100718303	SYTL3	synaptotagmin-like 3	7.56083	8.81519	2.3856
100712781	LPHN1	latrophilin 1	12.7299	13.9834	2.38414
100718589	SSH2	slingshot protein phosphatase 2	12.1156	13.3651	2.37756
100726167	GALNT15	UDP-N-acetyl-alpha-D-galactosamine:polypeptide N-acetylgalactosaminyltransferase 15	6.54431	7.79286	2.37603
100719651	IDE	insulin-degrading enzyme	11.7639	13.0107	2.37313
100726791	ZFP2	ZFP2 zinc finger protein	7.79013	9.03633	2.37216
100720152	CNNM4	cyclin M4	9.22836	10.4704	2.36529
100732964	CTTNBP2	cortactin binding protein 2	8.33844	9.57943	2.36361
100729949	SH3RF2	SH3 domain containing ring finger 2	8.02279	9.26204	2.36075
100722529	ARL4D	ADP-ribosylation factor-like 4D	10.0893	11.3282	2.36015
100727177	DIP2A	DIP2 disco-interacting protein 2 homolog A (Drosophila)	8.28431	9.52299	2.35983
100732796	TXNIP	thioredoxin interacting protein	13.5565	14.7945	2.35869
100722651	KCNIP2	Kv channel interacting protein 2	8.65568	9.89193	2.35585
100732336	SHC3	SHC (Src homology 2 domain containing) transforming protein 3	8.3975	9.63345	2.35535
100734725	C1orf63	chromosome unknown open reading frame, human C1orf63	10.3064	11.54	2.35146
100726942	PNPLA5	patatin-like phospholipase domain containing 5	9.12979	10.3629	2.35076
100721253	NPAS2	neuronal PAS domain protein 2	9.1323	10.3628	2.34654
100726648	MOXD1	monooxygenase, DBH-like 1	11.7539	12.9821	2.34268
100713017	AADAC	arylacetamide deacetylase-like 4-like	7.22996	8.4577	2.342
100729228	SEC62	SEC62 homolog (S. cerevisiae)	8.10496	9.33016	2.33789
100729957	ACSM1	acyl-coenzyme A synthetase ACSM1, mitochondrial-like	7.1246	8.34778	2.33462
100718270	ERAS	ES cell expressed Ras	7.23721	8.46001	2.334
100723304	LPCAT2	lysophosphatidylcholine acyltransferase 2	6.9029	8.12523	2.33323
100729692	CRNN	cornulin-like	12.8505	14.0707	2.32982
100733861	ENDOV	endonuclease V	5.75046	6.96842	2.32617
100714607	SLC12A2	solute carrier family 12 (sodium/potassium/chloride transporters), member 2	8.03549	9.25199	2.32383
100730319	SMPDL3A	sphingomyelin phosphodiesterase, acid-like 3A	10.9137	12.1253	2.31598
100721982	LIPRIN	liprin-alpha-1-like	9.09897	10.3094	2.31405
100713730	CLDND2	claudin domain containing 2	7.25192	8.4606	2.31126
100715179	TNFRSF4	tumor necrosis factor receptor superfamily, member 4	7.70751	8.91465	2.3088
100729027	BCMO1	beta-carotene 15,15'-monooxygenase 1	13.0479	14.2546	2.3081
100732714	SLC6A18	solute carrier family 6, member 18	6.79693	8.00315	2.30733
100716568	AVIL	advillin	7.47076	8.67584	2.3055
100716482	RDH5	retinol dehydrogenase 5 (11-cis/9-cis)	6.80963	8.01288	2.30257
100730338	LRRK2	leucine-rich repeat kinase 2	6.59532	7.79392	2.29517
100715982	LYRM5	LYR motif containing 5	9.25616	10.4539	2.29376
100722230	TMPRSS11E	transmembrane protease, serine 11E	8.13671	9.33369	2.2926
101788385	KRTAP6-1	keratin-associated protein 6-1-like	15.7813	16.9769	2.29045
100728655	CLK4	CDC-like kinase 4	9.54384	10.7391	2.28983
100718394	FILIP1L	filamin A interacting protein 1-like	10.0377	11.231	2.28674
100734157	CD200	CD200 molecule	9.18963	10.3826	2.2862
100730752	GPR137B	G protein-coupled receptor 137B	6.90316	8.0943	2.28332
100717850	HNRNPH3	heterogeneous nuclear ribonucleoprotein H3 (2H9)	8.32688	9.51487	2.27836
100735782	GP1BB	glycoprotein Ib (platelet), beta polypeptide	11.1408	12.3276	2.27646
100724165	CACNA2D3	calcium channel, voltage-dependent, alpha 2/delta subunit 3	9.07566	10.2613	2.27472
100301562	NEDD4L	neural precursor cell expressed, developmentally down-regulated gene 4-like	9.01449	10.1997	2.27403
100735902	TMEM95	transmembrane protein 95	6.41928	7.60256	2.27092
100723771	ZNF354A	zinc finger protein 354A	8.25241	9.43435	2.2688
100722590	GSN	gelsolin	15.959	17.1377	2.26381
100732070	SLCO2B1	solute carrier organic anion transporter family, member 2B1	9.93414	11.1089	2.25755
100730788	KPRP	keratinocyte proline-rich protein	8.83348	10.0078	2.25692
100722785	MAL2	mal, T-cell differentiation protein 2	11.0809	12.2526	2.25276
100721534	KIAA2026	KIAA2026 ortholog	6.4552	7.62012	2.24219
100717590	TIGD4	tigger transposable element derived 4	5.78638	6.95034	2.24072
100724236	FUT6	alpha-(1,3)-fucosyltransferase-like	8.84862	10.0108	2.23788
100732333	NTHL1	nth endonuclease III-like 1 (E. coli)	7.24071	8.40248	2.23732
100714925	EPS8L1	EPS8-like 1	11.7064	12.868	2.23694
100729947	NDNF	neuron-derived neurotrophic factor	6.80089	7.96104	2.23481
100726293	PHKA1	phosphorylase kinase, alpha 1 (muscle)	7.03364	8.19363	2.23455
100720540	ME2	malic enzyme 2, NAD(+)-dependent, mitochondrial	5.67518	6.83483	2.23402
100731041	KRIT1	KRIT1, ankyrin repeat containing	7.93903	9.09794	2.23289
100722355	DNAI1	dynein, axonemal, intermediate chain 1	6.43925	7.59403	2.2265
100723006	PITRM1	pitrilysin metallopeptidase 1	12.5294	13.6817	2.22268
100715279	ST7L	suppression of tumorigenicity 7 like	9.12968	10.281	2.22116
100732029	ZBTB16	zinc finger and BTB domain containing 16	12.5989	13.7496	2.22012
100735238	S100A9	S100 calcium binding protein A9	13.1249	14.2738	2.21744
100726402	SLC3A1	solute carrier family 3 (cystine, dibasic and neutral amino acid transporters, activator of cystine, dibasic and neutral amino acid transport), member 1	5.7698	6.91614	2.21352
100735878	TESK2	testis-specific kinase 2	7.96019	9.10375	2.20926
100726610	SLC40A1	solute carrier family 40 (iron-regulated transporter), member 1	12.45	13.5893	2.20279
100719662	CLK1	CDC-like kinase 1	10.6163	11.7535	2.19947
100729818	SLC2A5	solute carrier family 2 (facilitated glucose/fructose transporter), member 5	7.22346	8.36027	2.19894
100736135	EFHC1	EF-hand domain (C-terminal) containing 1	7.79176	8.92821	2.19839
100135483	ATP1B1	ATPase, Na+/K+ transporting, beta 1 polypeptide	12.3709	13.5066	2.19724
100730111	KRT74	keratin 74	10.477	11.611	2.19467
100724114	EPT1	ethanolaminephosphotransferase 1 (CDP-ethanolamine-specific)	8.32342	9.45669	2.19355
100714210	FRMPD1	FERM and PDZ domain containing 1	9.34899	10.4792	2.18886
100720864	ULK2	unc-51-like kinase 2 (C. elegans)	6.43236	7.56186	2.18782
100724765	FLVCR2	feline leukemia virus subgroup C cellular receptor family, member 2	11.2698	12.3986	2.18671
100724213	KCNG3	potassium voltage-gated channel, subfamily G, member 3	7.04581	8.1727	2.18387
101787012	YME1L1	YME1-like 1 ATPase	9.72807	10.8517	2.17894
100719129	ASPRV1	aspartic peptidase, retroviral-like 1	13.9916	15.1151	2.17872
100721874	KRTAP15-1	keratin-associated protein 15-1-like	11.3244	12.4441	2.17312
100726833	SCRG1	stimulator of chondrogenesis 1	11.504	12.6225	2.17118
100726280	NAALAD2	N-acetylated alpha-linked acidic dipeptidase 2	8.07667	9.19338	2.16853
100734790	MYADM	myeloid-associated differentiation marker	12.0392	13.1553	2.16752
100712984	FBXO46	F-box protein 46	11.9252	13.0407	2.16667
100712723	ARNTL	aryl hydrocarbon receptor nuclear translocator-like	8.15288	9.26813	2.16632
100724065	AKR1C1	aldo-keto reductase family 1 member C1 homolog	10.1559	11.2698	2.16432
100724612	IL27	interleukin 27	13.4082	14.5215	2.16344
100718251	ACER1	alkaline ceramidase 1	7.82203	8.93392	2.16127
100729004	DUSP5	dual specificity phosphatase 5	10.1162	11.2281	2.16124
100732314	KIAA1328	KIAA1328 ortholog	10.3543	11.4644	2.15849
100734162	AWAT2	acyl-CoA wax alcohol acyltransferase 2	7.66869	8.77658	2.15529
100732823	KRTAP4-11	keratin-associated protein 14-like	13.1669	14.2737	2.15375
100724801	NMI	N-myc (and STAT) interactor	9.94317	11.0495	2.153
100728710	RALGPS1	Ral GEF with PH domain and SH3 binding motif 1	6.29455	7.40038	2.15223
100731021	HSPB7	heat shock 27kDa protein family, member 7 (cardiovascular)	7.38712	8.49213	2.15101
100734839	NPL	N-acetylneuraminate pyruvate lyase (dihydrodipicolinate synthase)	6.76257	7.867	2.15014
100727918	KRTAP10-9	keratin-associated protein 10-9-like	13.3095	14.4139	2.1501
100719545	NRTN	neurturin	10.205	11.3072	2.14691
100714448	TYW5	tRNA-yW synthesizing protein 5	7.71472	8.81659	2.14632
101789267	ZNF84	zinc finger protein 84	8.04163	9.14334	2.14609
100716856	PPP2R2B	protein phosphatase 2, regulatory subunit B, beta	8.27328	9.3731	2.14327
100734975	AZI1	5-azacytidine induced 1	9.96022	11.0597	2.14276
100722928	ZNF546	zinc finger protein 546-like	5.75037	6.84965	2.14248
100724074	KRTAP10-4	keratin-associated protein 10-4-like	7.63375	8.73258	2.14182
100720810	TMEM213	transmembrane protein 213	10.5615	11.6599	2.14117
100721211	CA13	carbonic anhydrase XIII	7.72884	8.82526	2.13824
100733902	CFH	complement factor H	7.25795	8.3541	2.13784
100735539	KRTAP17-1	keratin-associated protein 17-1-like	14.8493	15.9454	2.13767
100729442	ZNF570	zinc finger protein 570	6.26679	7.36248	2.13716
100735258	CNFN	cornifelin	13.3988	14.4927	2.1345
100733590	KRTAP4-3	keratin-associated protein 4-6-like	16.305	17.3974	2.13235
100729608	DNMT3L	DNA (cytosine-5-)-methyltransferase 3-like	13.279	14.3708	2.13148
100718420	KCP	kielin/chordin-like protein	7.14107	8.23017	2.12742
100731997	ALOX12B	arachidonate 12-lipoxygenase, 12R type	11.4604	12.5494	2.12718
100735634	OTX1	orthodenticle homeobox 1	5.94144	7.02902	2.12517
100715341	ICA1	islet cell autoantigen 1, 69kDa	10.771	11.8564	2.1219
100722007	DUSP26	dual specificity phosphatase 26 (putative)	9.41914	10.5037	2.12077
100717297	FOXP2	forkhead box P2	6.58607	7.67043	2.12044
100723834	CCDC82	coiled-coil domain containing 82	6.95501	8.03888	2.1197
100724757	PHYHD1	phytanoyl-CoA dioxygenase domain containing 1	5.89623	6.98	2.11956
100724624	HECW2	HECT, C2 and WW domain containing E3 ubiquitin protein ligase 2	6.85665	7.94007	2.11906
100730328	DBP	D site of albumin promoter (albumin D-box) binding protein	7.33915	8.42203	2.11827
100725701	DNAJC6	DnaJ (Hsp40) homolog, subfamily C, member 6	9.02016	10.1029	2.11801
100733692	DNAH11	dynein, axonemal, heavy chain 11	6.1029	7.18538	2.11768
100721857	DNASE1L3	deoxyribonuclease I-like 3	9.76538	10.8466	2.11585
100721447	COL17A1	collagen, type XVII, alpha 1	10.467	11.5481	2.1157
101788403	ACRC	acidic repeat containing	6.48305	7.56284	2.11372
100726062	WNT7B	wingless-type MMTV integration site family, member 7B	8.64429	9.723	2.11215
100730351	RGS5	regulator of G-protein signaling 5	9.1546	10.2304	2.10787
100717348	NUCB2	nucleobindin 2	10.5269	11.5995	2.10324
100731907	SLC31A2	solute carrier family 31 (copper transporters), member 2	8.97581	10.0463	2.10021
100729838	KRT72	keratin 72	12.5491	13.6191	2.09948
100715045	PTPRU	protein tyrosine phosphatase, receptor type, U	8.85725	9.92717	2.09932
100731571	DDHD1	DDHD domain containing 1	8.39863	9.46554	2.09495
100725342	METTL8	methyltransferase like 8	8.41606	9.47656	2.08566
100722937	ZNF354B	zinc finger protein 354B	7.99076	9.05101	2.08529
100720886	ZNF319	zinc finger protein 319	9.9842	11.0441	2.08481
100713854	REC8	REC8 homolog (yeast)	8.62639	9.68618	2.08464
100727017	ZNF536	zinc finger protein 536	9.28832	10.3475	2.08372
100713710	GLRX	glutaredoxin (thioltransferase)	9.7987	10.8574	2.08312
100730585	OLAH	oleoyl-ACP hydrolase	5.88703	6.94572	2.08304
100726028	ABHD1	abhydrolase domain containing 1	7.93098	8.98965	2.08301
100721851	OAS1	2'-5'-oligoadenylate synthetase 1, 40/46kDa	7.47901	8.53688	2.08186
100733632	IGIP	IgA-inducing protein homolog (Bos taurus)	10.2723	11.3299	2.08142
100721196	ZNF606	zinc finger protein 606	7.61448	8.67191	2.08122
100734866	TMOD4	tropomodulin 4 (muscle)	6.23634	7.29249	2.07938
100729758	GFRA3	GDNF family receptor alpha 3	9.08378	10.1396	2.07884
100720310	RBM12B	RNA binding motif protein 12B	7.00949	8.06429	2.07743
100726931	ENPP1	ectonucleotide pyrophosphatase/phosphodiesterase 1	10.9719	12.0257	2.076
100733420	AWAT1	acyl-CoA wax alcohol acyltransferase 1	6.62822	7.68139	2.07509
100735582	VIPR1	vasoactive intestinal peptide receptor 1	9.09403	10.1443	2.07086
100726261	PARP4	poly (ADP-ribose) polymerase family, member 4	9.72664	10.7768	2.07077
100135521	FMO5	flavin containing monooxygenase 5	6.51031	7.55914	2.06886
100731697	CTBS	chitobiase, di-N-acetyl-	9.31675	10.3629	2.065
100726045	COL7A1	collagen, type VII, alpha 1	9.30721	10.352	2.06301
100722629	CROT	carnitine O-octanoyltransferase	9.88113	10.9256	2.06264
100720689	FAM26D	family with sequence similarity 26, member D	9.2812	10.3241	2.06032
100720058	SGK1	serum/glucocorticoid regulated kinase 1	8.7839	9.82613	2.05941
100735632	CLDN17	claudin 17	8.28934	9.32851	2.05505
100722953	PYROXD2	pyridine nucleotide-disulphide oxidoreductase domain 2	7.41222	8.45033	2.05353
100732433	TMC7	transmembrane channel-like 7	9.01001	10.0481	2.05345
100725593	NT5E	5'-nucleotidase, ecto (CD73)	13.0332	14.0708	2.05291
100726783	CCDC125	coiled-coil domain containing 125	7.35004	8.38642	2.05107
100716981	MARCH6	membrane-associated ring finger (C3HC4) 6, E3 ubiquitin protein ligase	9.0631	10.0986	2.04981
100716360	FAM149A	family with sequence similarity 149, member A	6.84789	7.88304	2.04933
100720792	ABCA1	ATP-binding cassette, sub-family A (ABC1), member 1	7.35917	8.39416	2.0491
100719304	ARHGAP27	Rho GTPase activating protein 27	10.2161	11.2488	2.04589
100722672	PFKFB1	6-phosphofructo-2-kinase/fructose-2,6-biphosphatase 1	7.85889	8.89134	2.04549
100734478	SLC35E4	solute carrier family 35, member E4	8.06377	9.09584	2.04496
100724129	PLXNB1	plexin B1	11.0736	12.1054	2.04448
100731732	SLC9B2	solute carrier family 9, subfamily B (NHA2, cation proton antiporter 2), member 2	7.95331	8.98395	2.04293
100733738	ARHGEF28	Rho guanine nucleotide exchange factor (GEF) 28	7.10582	8.13506	2.04095
100724235	INTS6	integrator complex subunit 6	9.51062	10.539	2.03978
100731801	ARRB1	arrestin, beta 1	8.29113	9.31905	2.03907
100714320	YOD1	YOD1 deubiquitinase	8.50843	9.5344	2.03633
100735854	ATP6V0A4	ATPase, H+ transporting, lysosomal V0 subunit a4	8.203	9.22748	2.03423
100713968	RBM5	RNA binding motif protein 5	12.2497	13.2741	2.03404
100717506	SSFA2	sperm specific antigen 2	11.3913	12.4151	2.03328
100720839	TRDMT1	tRNA aspartic acid methyltransferase 1	9.0914	10.1139	2.03148
100730149	CALML4	calmodulin-like 4	8.39027	9.41202	2.03039
100726484	GABARAPL2	GABA(A) receptor-associated protein-like 2	13.4912	14.5115	2.02844
100726014	TTC16	tetratricopeptide repeat domain 16	5.88824	6.90699	2.02616
100735766	BGLAP	bone gamma-carboxyglutamate (gla) protein	10.0747	11.0923	2.02454
100730291	BTG1	B-cell translocation gene 1, anti-proliferative	13.6062	14.6235	2.02413
100722847	TMEM184C	transmembrane protein 184C	10.2582	11.2744	2.02263
100728240	OVOS2	ovostatin homolog	11.7089	12.725	2.02254
100730834	GPR115	G protein-coupled receptor 115	7.03438	8.05022	2.02209
100727497	IFRD1	interferon-related developmental regulator 1	11.5831	12.5982	2.02108
100716597	ATP6V1C2	ATPase, H+ transporting, lysosomal 42kDa, V1 subunit C2	6.33511	7.34918	2.0196
100714936	RTN4	reticulon 4	13.4412	14.4546	2.01867
100733344	METTL25	methyltransferase like 25	9.22867	10.242	2.01861
100723776	CACNB4	calcium channel, voltage-dependent, beta 4 subunit	5.97677	6.9892	2.0173
100730101	SRPK1	SRSF protein kinase 1	7.27553	8.28779	2.01707
100716017	ITM2B	integral membrane protein 2B	13.4339	14.4456	2.01624
100730479	LRIG1	leucine-rich repeats and immunoglobulin-like domains 1	10.7454	11.7565	2.01554
100714026	SAP25	Sin3A-associated protein, 25kDa	7.47292	8.48388	2.01525
100727628	PTBP2	polypyrimidine tract binding protein 2	7.52057	8.53033	2.01358
100729138	PPARG	peroxisome proliferator-activated receptor gamma	7.00051	8.00971	2.01279
100192393	CACNB2	calcium channel, voltage-dependent, beta 2 subunit	8.0401	9.04696	2.00954
100723216	MGLL	monoglyceride lipase	8.27551	9.28217	2.00925
100733453	ANGPTL4	angiopoietin-like 4	5.19198	6.19811	2.00852
100728335	NHSL2	NHS-like 2	5.40989	6.41539	2.00765
100722905	TCEA3	transcription elongation factor A (SII), 3	5.96579	6.96837	2.00359
100717681	PFN2	profilin 2	11.3689	12.3692	2.00049
100712954	AKAP11	A kinase (PRKA) anchor protein 11	11.197	12.1974	2.00044
100725618	TMEM161B	transmembrane protein 161B	7.90269	8.90243	1.99964
100713851	FAM193B	family with sequence similarity 193, member B	7.73377	8.73232	1.998
100717888	ARSK	arylsulfatase family, member K	7.07851	8.07692	1.99779
100734806	DAPP1	dual adaptor of phosphotyrosine and 3-phosphoinositides	7.78684	8.78366	1.9956
100722639	SMARCA2	SWI/SNF related, matrix associated, actin dependent regulator of chromatin, subfamily a, member 2	7.68675	8.68229	1.99383
100732096	SYTL2	synaptotagmin-like 2	8.96315	9.95794	1.99278
100718399	GAL3ST4	galactose-3-O-sulfotransferase 4	9.24826	10.2426	1.99222
100720361	TPPP2	tubulin polymerization-promoting protein family member 2	6.54836	7.54266	1.99211
100735789	TIMP3	TIMP metallopeptidase inhibitor 3	10.6097	11.6036	1.99146
100730178	C8orf48	chromosome unknown open reading frame, human C8orf48	7.34822	8.33994	1.98855
100719287	DUSP22	dual specificity phosphatase 22	7.737	8.72862	1.98842
100728070	ADCK3	aarF domain containing kinase 3	12.0308	13.0206	1.98593
100713563	PLBD1	phospholipase B domain containing 1	11.6441	12.6337	1.98561
100712729	B4GALT3	UDP-Gal:betaGlcNAc beta 1,4- galactosyltransferase, polypeptide 3	10.894	11.8828	1.98456
100720346	BLVRA	biliverdin reductase A	8.29184	9.28001	1.98366
100722671	MSLN	mesothelin-like	4.96262	5.9506	1.9834
100735141	AFAP1	actin filament associated protein 1	8.17581	9.16033	1.97865
100716794	MORC3	MORC family CW-type zinc finger 3	9.67415	10.6581	1.97794
100732547	ZNF33B	zinc finger protein 33B	6.42979	7.41359	1.97767
100720138	KRTAP20-2	keratin-associated protein 20-2-like	15.2016	16.1851	1.97716
100730219	SLC25A36	solute carrier family 25 (pyrimidine nucleotide carrier ), member 36	6.35887	7.3402	1.97428
100721717	LIN52	lin-52 homolog (C. elegans)	14	14.9792	1.97143
100717623	RAB40B	RAB40B, member RAS oncogene family	9.24393	10.2218	1.96959
100716112	APBB3	amyloid beta (A4) precursor protein-binding, family B, member 3	9.04995	10.0266	1.96792
100717689	DNM2	dynamin 2	7.56588	8.54072	1.96543
100717388	GOLGA4	golgin A4	9.20154	10.1755	1.96423
100735828	PDGFRL	platelet-derived growth factor receptor-like	8.36936	9.34296	1.96373
100727899	SLC25A18	solute carrier family 25 (glutamate carrier), member 18	7.69126	8.66485	1.96372
100725848	ARMCX3	armadillo repeat containing, X-linked 3	7.43192	8.4052	1.9633
100719388	MLLT10	myeloid/lymphoid or mixed-lineage leukemia (trithorax homolog, Drosophila); translocated to, 10	8.85855	9.83059	1.9616
100732289	ROBO2	roundabout, axon guidance receptor, homolog 2 (Drosophila)	5.85338	6.82538	1.96156
100729417	SYN2	synapsin II	6.42795	7.39961	1.96109
100724139	FAM135A	family with sequence similarity 135, member A	7.5998	8.57116	1.96068
100735494	PLSCR4	phospholipid scramblase 4	7.29391	8.26435	1.95944
100713452	SESN1	sestrin 1	10.9527	11.9223	1.95833
100732062	ZDHHC9	zinc finger, DHHC-type containing 9	8.98638	9.95316	1.95448
100734061	RAB30	RAB30, member RAS oncogene family	8.50357	9.47027	1.95436
101787434	CD86	CD86 molecule	5.89948	6.86493	1.95267
100719144	METAP1	methionyl aminopeptidase 1	7.03119	7.99635	1.95228
100721432	LYG2	lysozyme G-like 2	10.1774	11.1423	1.95198
100714385	CTSL	cathepsin L1-like	12.5553	13.519	1.95025
100731540	PDE3B	phosphodiesterase 3B, cGMP-inhibited	5.49361	6.45716	1.95011
100715880	ZDHHC14	zinc finger, DHHC-type containing 14	5.71635	6.67936	1.94937
100724955	AP1G2	adaptor-related protein complex 1, gamma 2 subunit	8.77417	9.73691	1.94901
100735309	NR3C2	nuclear receptor subfamily 3, group C, member 2	6.77549	7.7373	1.94776
100722386	ANTXR2	anthrax toxin receptor 2	6.13393	7.09508	1.94687
100714400	GALNT12	UDP-N-acetyl-alpha-D-galactosamine:polypeptide N-acetylgalactosaminyltransferase 12 (GalNAc-T12)	6.48727	7.4476	1.94575
100733268	ZFAND6	zinc finger, AN1-type domain 6	11.8054	12.7646	1.94433
100723533	IL20RA	interleukin 20 receptor, alpha	8.18326	9.14252	1.94432
100729976	MROH6	maestro heat-like repeat family member 6	8.91503	9.87417	1.94415
100717461	SNX25	sorting nexin 25	8.16535	9.12418	1.94373
100716995	CPD	carboxypeptidase D	5.86739	6.82622	1.94373
100713000	FITM2	fat storage-inducing transmembrane protein 2	7.50425	8.46223	1.94259
100731135	BCL6	B-cell CLL/lymphoma 6	8.18088	9.13795	1.94135
100722352	PRLR	prolactin receptor	6.82953	7.78594	1.94048
100726006	GLRA3	glycine receptor, alpha 3	7.12775	8.08223	1.93789
100719812	ACAD11	acyl-CoA dehydrogenase family, member 11	9.93792	10.8921	1.93747
100717891	PPAPDC1A	phosphatidic acid phosphatase type 2 domain containing 1A	6.15176	7.10584	1.93734
100715601	AMACR	alpha-methylacyl-CoA racemase	9.25842	10.2123	1.93703
100725811	IL7	interleukin 7	6.00605	6.95965	1.9367
100724926	ADTRP	androgen-dependent TFPI-regulating protein	10.2517	11.2043	1.93545
100719638	CAPNS2	calpain, small subunit 2	12.791	13.7435	1.9353
100733060	TMTC2	transmembrane and tetratricopeptide repeat containing 2	6.16853	7.11877	1.93219
100722947	MOSPD1	motile sperm domain containing 1	7.96067	8.91043	1.93154
100712823	CREG1	cellular repressor of E1A-stimulated genes 1	11.3069	12.2544	1.92853
100732426	TMED3	transmembrane emp24 protein transport domain containing 3	9.95969	10.9057	1.9265
100714017	SERINC3	serine incorporator 3	10.5447	11.4887	1.92378
100733458	ANKRA2	ankyrin repeat, family A (RFXANK-like), 2	7.33214	8.27521	1.9226
100725323	WHAMM	WAS protein homolog associated with actin, golgi membranes and microtubules	8.51746	9.45979	1.92163
100716666	AKAP9	A kinase (PRKA) anchor protein (yotiao) 9	9.76418	10.7061	1.92105
100302673	PDE9A	phosphodiesterase 9A	8.70285	9.64427	1.92042
100723000	PTPN21	protein tyrosine phosphatase, non-receptor type 21	10.2658	11.2054	1.91795
100731753	GALC	galactosylceramidase	6.43219	7.36968	1.9152
100730123	SLC22A31	solute carrier family 22, member 31	12.357	13.2942	1.91491
100726345	DONSON	downstream neighbor of SON	13.3784	14.3154	1.91463
100731243	MBD5	methyl-CpG binding domain protein 5	6.62954	7.56617	1.91405
100735244	IL4I1	L-amino-acid oxidase-like	10.2433	11.1773	1.91053
100719889	LY6D	lymphocyte antigen 6D-like	10.9363	11.8694	1.90929
100715719	PLA2G4A	phospholipase A2, group IVA (cytosolic, calcium-dependent)	7.26797	8.20079	1.909
100729448	SVIL	supervillin	7.61787	8.55052	1.90879
100720472	TRIM65	tripartite motif containing 65	5.91473	6.84691	1.90816
100730296	MGST2	microsomal glutathione S-transferase 2	11.3908	12.323	1.90808
100714803	CD109	CD109 molecule	11.2815	12.2126	1.90671
100728950	ALDH3A2	aldehyde dehydrogenase 3 family, member A2	9.31029	10.2412	1.90652
100727831	RCN1	reticulocalbin 1, EF-hand calcium binding domain	10.9961	11.9265	1.90583
100731560	SEMA3D	sema domain, immunoglobulin domain (Ig), short basic domain, secreted, (semaphorin) 3D	9.33727	10.2673	1.90527
100735266	KRTAP9-2	keratin-associated protein 9-2-like	14.7283	15.6572	1.90392
100728777	VDAC3	voltage-dependent anion channel 3	7.29811	8.22645	1.90308
100732637	UMODL1	uromodulin-like 1	14.6542	15.5825	1.90299
100723528	KRTAP20-1	keratin-associated protein 20-1-like	16.4596	17.3877	1.90284
100713392	CARD9	caspase recruitment domain family, member 9	9.88167	10.8091	1.9019
100721153	NT5C3A	5'-nucleotidase, cytosolic IIIA	11.8711	12.7985	1.90181
100725853	HERPUD1	homocysteine-inducible, endoplasmic reticulum stress-inducible, ubiquitin-like domain member 1	11.8547	12.7816	1.90118
100713134	TMEM42	transmembrane protein 42	6.46653	7.39321	1.90089
100730195	GCC2	GRIP and coiled-coil domain containing 2	10.9568	11.8832	1.90047
100736119	CREBL2	cAMP responsive element binding protein-like 2	7.15587	8.08185	1.89997
100729308	NABP1	nucleic acid binding protein 1	8.31703	9.24211	1.89879
100724067	NAT2	arylamine N-acetyltransferase 2-like	7.42813	8.35249	1.89785
100732926	KRTAP1-3	keratin-associated protein 1-3-like	12.5967	13.5208	1.89752
100734359	FA2H	fatty acid 2-hydroxylase	13.8492	14.7732	1.89746
100726507	PXMP2	peroxisomal membrane protein 2, 22kDa	5.87391	6.79755	1.89689
100720492	SRGAP3	SLIT-ROBO Rho GTPase activating protein 3	5.86937	6.79267	1.89645
100723755	CCNDBP1	cyclin D-type binding-protein 1	11.3093	12.2323	1.89612
100714701	PRNP	prion protein	12.1554	13.0774	1.89471
100727382	WFDC3	WAP four-disulfide core domain 3	7.69165	8.61235	1.89303
100735711	NEIL1	nei endonuclease VIII-like 1 (E. coli)	11.5589	12.4787	1.89184
100731765	KDSR	3-ketodihydrosphingosine reductase	8.58161	9.50035	1.89046
100715603	TEF	thyrotrophic embryonic factor	5.77917	6.69763	1.8901
100736114	ZBTB11	zinc finger and BTB domain containing 11	7.00504	7.92342	1.89
100724396	HLA-A	HLA class I histocompatibility antigen, A-11 alpha chain-like	14.2767	15.1924	1.88659
100730115	NCK1	NCK adaptor protein 1	9.01683	9.93209	1.88591
100713610	DEFB1	beta-defensin 1-like	11.8395	12.7542	1.88514
100733401	POLR2G	polymerase (RNA) II (DNA directed) polypeptide G	6.9662	7.87977	1.8837
100734266	DHRS7	dehydrogenase/reductase (SDR family) member 7	12.3614	13.2747	1.88329
100723826	ZMYM6	zinc finger, MYM-type 6	7.58149	8.49469	1.88322
100722140	IL1F10	interleukin 1 family, member 10 (theta)	9.6623	10.5713	1.87769
100724205	UNC50	unc-50 homolog (C. elegans)	11.0635	11.9723	1.87743
100717525	PARP9	poly (ADP-ribose) polymerase family, member 9	8.87448	9.78306	1.8772
100724834	PNISR	PNN-interacting serine/arginine-rich protein	10.9833	11.891	1.87609
100735677	PTPRZ1	protein tyrosine phosphatase, receptor-type, Z polypeptide 1	6.47817	7.38497	1.87488
100731145	RUFY1	RUN and FYVE domain containing 1	7.0053	7.91196	1.8747
100736170	CA5B	carbonic anhydrase VB, mitochondrial	6.65773	7.56291	1.87278
100723606	TMEM43	transmembrane protein 43	12.1647	13.068	1.87031
100733865	AIG1	androgen-induced 1	11.9511	12.8542	1.87009
100732162	FAAH	fatty acid amide hydrolase	8.27625	9.179	1.86963
100714632	TCEA2	transcription elongation factor A (SII), 2	9.98697	10.8895	1.86941
100727801	RHEBL1	Ras homolog enriched in brain like 1	7.08412	7.98667	1.86936
100717631	RB1CC1	RB1-inducible coiled-coil 1	9.70167	10.6028	1.8675
100135593	PAPSS1	3'-phosphoadenosine 5'-phosphosulfate synthase 1	12.3394	13.2404	1.86736
100732834	DLG2	discs, large homolog 2 (Drosophila)	8.45561	9.35473	1.86493
100716991	SERAC1	serine active site containing 1	6.68952	7.58852	1.86478
100727066	MIB2	mindbomb E3 ubiquitin protein ligase 2	7.1018	7.99954	1.86314
100718503	C8G	complement component 8, gamma polypeptide	6.72728	7.62463	1.86264
100725404	ZNF76	zinc finger protein 76	12.0868	12.9824	1.86037
100716358	ZNF638	zinc finger protein 638	9.41485	10.3102	1.86009
100727171	TCHHL1	trichohyalin-like 1	12.993	13.8882	1.85985
100135610	RAMP1	receptor (calcitonin) activity modifying protein 1	12.2874	13.1826	1.85985
100733986	PCNXL4	pecanex-like 4 (Drosophila)	7.55288	8.44581	1.85695
100727828	DST	dystonin	10.2822	11.1744	1.85601
100732131	ZNF429	zinc finger protein 429-like	6.38983	7.28155	1.85539
100718716	SDSL	serine dehydratase-like	10.2184	11.1099	1.85512
100718857	CBLB	Cbl proto-oncogene, E3 ubiquitin protein ligase B	9.58641	10.4769	1.85378
100718347	GLIS2	GLIS family zinc finger 2	9.23647	10.1262	1.8529
100735469	SEPT10	septin 10	9.73866	10.6281	1.85249
100717694	CTPS1	CTP synthase 1	8.55619	9.44532	1.85206
100735194	AADACL3	arylacetamide deacetylase-like 3	7.57922	8.46813	1.85178
100733210	KRTAP16-1	keratin-associated protein 16-1-like	13.1679	14.0551	1.8496
100724441	ENY2	enhancer of yellow 2 homolog (Drosophila)	5.75222	6.63938	1.84953
100721649	SRP9	signal recognition particle 9kDa	10.3671	11.2542	1.84937
100719068	METTL7A	methyltransferase like 7A	7.59759	8.48444	1.84914
100734180	KCNT2	potassium channel, subfamily T, member 2	6.52398	7.41064	1.84889
100727022	SLC35A1	solute carrier family 35 (CMP-sialic acid transporter), member A1	9.404	10.29	1.84806
100718842	CITED2	Cbp/p300-interacting transactivator, with Glu/Asp-rich carboxy-terminal domain, 2	13.5865	14.4715	1.84681
100720889	GRAMD1B	GRAM domain containing 1B	7.03784	7.92268	1.84656
100716952	ACOX3	acyl-CoA oxidase 3, pristanoyl	9.98885	10.8727	1.84526
100717422	TSPYL2	TSPY-like 2	7.99423	8.87697	1.84387
100713479	NOXA1	NADPH oxidase activator 1	12.1041	12.9862	1.84307
100722561	ZNF292	zinc finger protein 292	9.49794	10.3784	1.84098
100729334	LIN7B	lin-7 homolog B (C. elegans)	10.6956	11.5753	1.84001
100720657	DENND6B	DENN/MADD domain containing 6B	9.72519	10.6017	1.83598
100732339	CASKIN1	CASK interacting protein 1	6.00251	6.87784	1.83444
100728932	ACBD7	acyl-CoA binding domain containing 7	7.93173	8.80695	1.83429
100728919	TBCCD1	TBCC domain containing 1	5.92642	6.80133	1.83389
100729833	PAQR8	progestin and adipoQ receptor family member VIII	7.8068	8.68153	1.83367
100718584	RAB11FIP5	RAB11 family interacting protein 5 (class I)	10.7929	11.6676	1.83359
100735692	ZNF134	zinc finger protein 134	7.14852	8.02189	1.83193
100715083	HIVEP3	human immunodeficiency virus type I enhancer binding protein 3	8.26236	9.13511	1.83116
100735296	CIDEB	cell death-inducing DFFA-like effector b	6.7906	7.66286	1.83052
100727258	RASL12	ras-like protein family member 12-like	7.44181	8.31346	1.82975
100135469	ACSL1	acyl-CoA synthetase long-chain family member 1	11.4337	12.3052	1.82954
100725668	DUSP1	dual specificity phosphatase 1	11.98	12.8506	1.82849
100721963	ABCG1	ATP-binding cassette, sub-family G (WHITE), member 1	8.16472	9.03507	1.82811
100728211	SLIT2	slit homolog 2 (Drosophila)	6.79036	7.65969	1.82682
100714044	SERPINB11	serpin peptidase inhibitor, clade B (ovalbumin), member 11	9.89067	10.7599	1.82665
100720090	RNF13	ring finger protein 13	8.55948	9.42825	1.8261
100733867	HACE1	HECT domain and ankyrin repeat containing E3 ubiquitin protein ligase 1	9.47843	10.3462	1.82488
100734349	DUSP14	dual specificity phosphatase 14	14.1416	15.0093	1.82485
100729416	ATG4C	autophagy related 4C, cysteine peptidase	7.89713	8.76469	1.82458
100715990	ITPRIPL1	inositol 1,4,5-trisphosphate receptor interacting protein-like 1	6.05994	6.92523	1.82171
100713404	AMIGO2	adhesion molecule with Ig-like domain 2	6.778	7.6427	1.82096
100731344	SREK1	splicing regulatory glutamine/lysine-rich protein 1	8.77909	9.64342	1.82049
100734199	HSPB8	heat shock 22kDa protein 8	14.7566	15.6209	1.82041
100735568	SERPINB8	serpin peptidase inhibitor, clade B (ovalbumin), member 8	5.86746	6.7302	1.81848
100733967	GBE1	glucan (1,4-alpha-), branching enzyme 1	7.34063	8.20214	1.81693
100719594	MID2	midline 2	6.20737	7.06866	1.81666
100733869	C6orf70	chromosome unknown open reading frame, human C6orf70	9.41197	10.2731	1.81652
100726738	CATSPERG	catsper channel auxiliary subunit gamma	8.90284	9.7627	1.81485
100723029	CDC34	cell division cycle 34	14.9944	15.854	1.81456
100728301	SPAG1	sperm associated antigen 1	7.43929	8.29846	1.81399
100729030	RBM43	RNA binding motif protein 43	8.16339	9.02172	1.81294
101787294	SYCP3	synaptonemal complex protein 3	6.07651	6.93306	1.81071
100730543	PTPRK	protein tyrosine phosphatase, receptor type, K	8.9071	9.76344	1.81044
100713131	KRT79	keratin 79	11.2551	12.1093	1.80768
100727509	STC2	stanniocalcin 2	7.90073	8.75424	1.80689
100723320	C1orf56	chromosome unknown open reading frame, human C1orf56	10.6397	11.4928	1.8063
100717521	CYP7B1	25-hydroxycholesterol 7-alpha-hydroxylase-like	7.53013	8.383	1.8061
101789276	ZNF792	zinc finger protein 792	6.44317	7.2956	1.80554
100724655	FKBP9	FK506 binding protein 9, 63 kDa	13.235	14.0868	1.80473
100720928	LEPROT	leptin receptor overlapping transcript	12.8298	13.6814	1.80441
100725439	FOLR1	folate receptor 1 (adult)	10.2139	11.0643	1.80297
100715546	AKTIP	AKT interacting protein	12.1172	12.9675	1.80287
100713251	RSRC2	arginine/serine-rich coiled-coil 2	10.8269	11.6764	1.80184
100712821	ARHGEF18	rho guanine nucleotide exchange factor 18-like	10.8151	11.6645	1.80175
100728952	IZUMO1	izumo sperm-egg fusion 1	8.34461	9.19382	1.80151
100732817	ASCC3	activating signal cointegrator 1 complex subunit 3	9.26701	10.1154	1.8005
100722206	ASPHD2	aspartate beta-hydroxylase domain containing 2	5.58826	6.43659	1.80042
100735035	SNX2	sorting nexin 2	10.3588	11.2068	1.79995
100718676	BCAP29	B-cell receptor-associated protein 29	9.78243	10.6295	1.79886
100712946	ERBB3	v-erb-b2 erythroblastic leukemia viral oncogene homolog 3 (avian)	11.3628	12.2093	1.79813
100717962	NAPB	N-ethylmaleimide-sensitive factor attachment protein, beta	8.20469	9.04914	1.79559
100718858	MID1IP1	MID1 interacting protein 1	12.3809	13.225	1.79515
100733843	LELP1	late cornified envelope-like proline-rich 1	12.9297	13.7717	1.79247
100728990	EXOC1	exocyst complex component 1	8.49691	9.33545	1.78823
100717292	LAMA3	laminin, alpha 3	7.49046	8.32827	1.78733
100726489	CREBRF	CREB3 regulatory factor	8.33512	9.16996	1.78367
100713596	SLC15A1	solute carrier family 15 (oligopeptide transporter), member 1	11.3166	12.1514	1.78353
100732021	NPR2	natriuretic peptide receptor B/guanylate cyclase B (atrionatriuretic peptide receptor B)	7.71539	8.54973	1.78303
100716180	CXCL14	chemokine (C-X-C motif) ligand 14	14.3213	15.1542	1.78136
100725115	WDR60	WD repeat domain 60	8.9236	9.75524	1.77971
100730539	SLC6A14	solute carrier family 6 (amino acid transporter), member 14	8.60613	9.43708	1.77885
100734617	KRTAP9-1	keratin-associated protein 9-1-like	16.2376	17.0672	1.77723
100727453	CACHD1	cache domain containing 1	10.9046	11.7337	1.77665
100727172	RAVER2	ribonucleoprotein, PTB-binding 2	5.43957	6.26869	1.7766
100714703	TCAIM	T cell activation inhibitor, mitochondrial	8.16909	8.99667	1.7747
100722975	SLPI	secretory leukocyte peptidase inhibitor	10.0823	10.909	1.77367
100731822	KRT26	keratin 26	13.5334	14.3598	1.77327
100720824	TMEM63A	transmembrane protein 63A-like	10.3878	11.2139	1.77285
100730251	NAPRT1	nicotinate phosphoribosyltransferase domain containing 1	10.9551	11.7803	1.77178
100723881	CAMK4	calcium/calmodulin-dependent protein kinase IV	6.09863	6.92371	1.77164
100731874	IFT80	intraflagellar transport 80 homolog (Chlamydomonas)	8.6227	9.44774	1.77158
100731372	DOCK11	dedicator of cytokinesis 11	8.43179	9.25673	1.77147
100732651	KRT40	keratin 40	11.7963	12.6206	1.77066
100727325	EPG5	ectopic P-granules autophagy protein 5 homolog (C. elegans)	9.12697	9.95111	1.77048
100733752	FIGNL1	fidgetin-like 1	7.20332	8.02661	1.76943
100725886	SYNE3	spectrin repeat containing, nuclear envelope family member 3	9.6988	10.521	1.76805
100733906	AKAP13	A kinase (PRKA) anchor protein 13	13.937	14.759	1.76774
100721695	TOMM34	translocase of outer mitochondrial membrane 34	12.3712	13.1927	1.76722
100729317	ATXN2	ataxin 2	7.32569	8.14682	1.7668
100722734	VWA5A	von Willebrand factor A domain containing 5A	6.97133	7.7912	1.76525
100192396	AHR	aryl-hydrocarbon receptor	9.19193	10.0117	1.76518
100715815	MCU	mitochondrial calcium uniporter	6.73765	7.55665	1.76419
100719435	USP54	ubiquitin specific peptidase 54	10.6099	11.4258	1.76034
100716090	BCO2	beta-carotene oxygenase 2	8.57987	9.3954	1.75995
100729430	RAB28	RAB28, member RAS oncogene family	8.10791	8.92303	1.75945
100723804	PMP22	peripheral myelin protein 22	10.6857	11.4998	1.75814
100725588	ANKRD22	ankyrin repeat domain 22	10.1591	10.9726	1.75746
100729920	AASDH	aminoadipate-semialdehyde dehydrogenase	8.56744	9.38051	1.75695
100730746	DENND4C	DENN/MADD domain containing 4C	8.14101	8.95191	1.75431
100724912	PLCD3	phospholipase C, delta 3	10.0787	10.8893	1.75397
100720396	ABI1	abl-interactor 1	9.06729	9.87781	1.75384
100718273	TCFL5	transcription factor-like 5 (basic helix-loop-helix)	5.80749	6.6179	1.75372
100135498	CD46	CD46 antigen, complement regulatory protein	6.46339	7.27334	1.75315
100712943	MEST	mesoderm specific transcript	7.73107	8.54078	1.75286
100729185	KMO	kynurenine 3-monooxygenase (kynurenine 3-hydroxylase)	5.53446	6.34292	1.75134
100734524	LRRN4CL	LRRN4 C-terminal like	9.11968	9.92576	1.74845
100718110	SIRT5	sirtuin 5	10.9794	11.785	1.74796
100725330	PGRMC2	progesterone receptor membrane component 2	8.9045	9.71007	1.74784
100716096	VILL	villin-like	5.45961	6.26481	1.74738
100722350	KIAA1324L	KIAA1324-like ortholog	7.87952	8.68465	1.7473
100716241	RGS20	regulator of G-protein signaling 20	7.38848	8.1918	1.74511
100722198	PCDHGB6	protocadherin gamma subfamily B, 6	7.3915	8.1946	1.74484
100729209	TMEM150C	transmembrane protein 150C	5.59145	6.39365	1.74377
100721980	PHYH	phytanoyl-CoA 2-hydroxylase	10.9485	11.7494	1.74222
100729160	FAR2	fatty acyl CoA reductase 2	6.29672	7.0975	1.74203
100728294	EFCAB7	EF-hand calcium binding domain 7	8.65272	9.45248	1.74082
100714085	ZNF7	zinc finger protein 7	8.80834	9.60778	1.74043
100729730	POF1B	premature ovarian failure, 1B	9.33839	10.1368	1.73923
100719661	SCD	stearoyl-CoA desaturase (delta-9-desaturase)	8.77032	9.56874	1.7392
100302675	ACE2	angiotensin I converting enzyme (peptidyl-dipeptidase A) 2	7.96031	8.75823	1.7386
101787224	IQCD	IQ motif containing D	6.85602	7.65354	1.73812
100728168	LXN	latexin	9.92621	10.7237	1.73807
100734262	PROM2	prominin 2	6.02407	6.82138	1.73785
100718484	INSR	insulin receptor	8.46166	9.25779	1.73643
101788081	ARGLU1	arginine and glutamate rich 1	10.5027	11.2986	1.73619
100716173	TMEM33	transmembrane protein 33	9.7049	10.5007	1.73608
100712955	HEXA	hexosaminidase A (alpha polypeptide)	5.56353	6.35927	1.73596
100732849	GDPD2	glycerophosphodiester phosphodiesterase domain containing 2	7.31386	8.10956	1.73593
100732001	KRTAP4-4	keratin-associated protein 4-6-like	17.0789	17.8739	1.73516
100715694	LMTK2	lemur tyrosine kinase 2	9.8776	10.6724	1.73488
100716841	LYPLAL1	lysophospholipase-like 1	11.5179	12.3127	1.73479
100728067	LEMD2	LEM domain containing 2	12.6583	13.4529	1.7346
100731956	TBK1	TANK-binding kinase 1	7.93533	8.72958	1.73418
100718685	GALK2	galactokinase 2	8.09423	8.88822	1.73385
100726849	ACER2	alkaline ceramidase 2	8.10868	8.90154	1.7325
100722365	PIGF	phosphatidylinositol glycan anchor biosynthesis, class F	9.20207	9.99355	1.73085
100728983	PARP8	poly (ADP-ribose) polymerase family, member 8	6.33489	7.12527	1.72953
100734096	CST3	cystatin-C-like	16.7198	17.5089	1.72799
100379556	B2M	beta-2 microglobulin	14.8149	15.6031	1.72685
100726521	CAPZA1	capping protein (actin filament) muscle Z-line, alpha 1	9.46759	10.2557	1.72684
100727717	CNEP1R1	CTD nuclear envelope phosphatase 1 regulatory subunit 1	6.96494	7.7529	1.72664
100715522	CA7	carbonic anhydrase VII	6.89681	7.68425	1.72601
100724020	PIP5KL1	phosphatidylinositol-4-phosphate 5-kinase-like 1	7.93646	8.72384	1.72593
100732278	PNRC1	proline-rich nuclear receptor coactivator 1	10.4483	11.2353	1.72538
100713306	SRP14	signal recognition particle 14kDa (homologous Alu RNA binding protein)	14.3312	15.1175	1.72464
100725449	ARHGAP1	Rho GTPase activating protein 1	13.7271	14.5133	1.72452
100730670	TLDC1	TBC/LysM-associated domain containing 1	6.26724	7.0526	1.72353
100735970	TMEM86A	transmembrane protein 86A	11.8851	12.6698	1.72282
100722679	HTATIP2	HIV-1 Tat interactive protein 2, 30kDa	8.78453	9.56872	1.72212
100717392	SWT1	SWT1 RNA endoribonuclease homolog (S. cerevisiae)	10.6228	11.407	1.72212
100736124	PLIN2	perilipin 2	13.6828	14.4662	1.72119
100734302	YPEL1	yippee-like 1 (Drosophila)	7.27658	8.05909	1.72011
100717290	PSMB8	proteasome (prosome, macropain) subunit, beta type, 8	10.3498	11.1312	1.71885
100731809	EPHA4	EPH receptor A4	12.1802	12.9616	1.71882
100717941	FUK	fucokinase	12.6866	13.4679	1.71867
100736073	ADAMTSL4	ADAMTS-like 4	7.24355	8.02367	1.71727
100720101	ELOVL4	ELOVL fatty acid elongase 4	10.2994	11.0791	1.7168
100719212	UBA2	ubiquitin-like modifier activating enzyme 2	9.00116	9.77982	1.71554
100731282	MEIS2	homeobox protein Meis2-like	6.64833	7.42627	1.71468
100721634	NEURL	neuralized homolog (Drosophila)	7.92397	8.70116	1.7138
100719708	FBXL2	F-box and leucine-rich repeat protein 2	6.70148	7.47811	1.71312
100721546	PON3	paraoxonase 3	11.0379	11.8143	1.71284
100724768	KCNK12	potassium channel, subfamily K, member 12	6.37859	7.15455	1.71233
100727986	PIK3CB	phosphatidylinositol-4,5-bisphosphate 3-kinase, catalytic subunit beta	9.04162	9.81645	1.71099
100719727	CAB39L	calcium binding protein 39-like	6.29683	7.07151	1.71081
100721205	MCTP1	multiple C2 domains, transmembrane 1	5.90854	6.68241	1.70985
100730200	GCNT1	glucosaminyl (N-acetyl) transferase 1, core 2	8.14832	8.92184	1.70944
100715746	ACYP2	acylphosphatase 2, muscle type	7.12465	7.89806	1.70931
100720865	FXYD3	FXYD domain containing ion transport regulator 3	7.98431	8.75705	1.70851
100716916	SFRP4	secreted frizzled-related protein 4	5.12322	5.89548	1.70795
100721111	SPRR1A	small proline-rich protein 1A	14.1576	14.9297	1.70776
100726598	CLDN10	claudin-10-like	9.18299	9.9549	1.70752
100726328	MAP1LC3B	microtubule-associated protein 1 light chain 3 beta	10.1524	10.9239	1.70704
100721398	NR1D2	nuclear receptor subfamily 1, group D, member 2	6.12256	6.89376	1.70669
100714629	PQLC3	PQ loop repeat containing 3	9.47778	10.2479	1.70544
100722744	KANSL1L	KAT8 regulatory NSL complex subunit 1-like	8.66136	9.4308	1.70461
100714142	EFNA3	ephrin-A3	7.58751	8.35676	1.70438
100714143	PLCB2	phospholipase C, beta 2	7.83601	8.6051	1.70419
100734943	GDE1	glycerophosphodiester phosphodiesterase 1	7.5526	8.32128	1.70371
100721333	C2CD5	C2 calcium-dependent domain containing 5	6.49089	7.25927	1.70336
100728733	MFSD1	major facilitator superfamily domain containing 1	8.27562	9.04287	1.70202
100714272	NEK10	NIMA-related kinase 10	7.56282	8.32972	1.70161
100735449	IGFLR1	IGF-like family receptor 1	6.8013	7.56731	1.70055
100720755	GLMN	glomulin, FKBP associated protein	9.57887	10.3448	1.70043
100733398	REL	v-rel reticuloendotheliosis viral oncogene homolog (avian)	5.80899	6.57486	1.70039
100719323	F2R	coagulation factor II (thrombin) receptor	8.85577	9.6215	1.70023
100734435	ST3GAL6	ST3 beta-galactoside alpha-2,3-sialyltransferase 6	7.58337	8.34859	1.69962
100725633	RPAIN	RPA interacting protein	8.88835	9.65326	1.69926
100732552	KRTAP4-7	keratin-associated protein 4-6-like	16.1134	16.8783	1.69922
100722866	ERICH1	glutamate-rich 1	5.64682	6.41135	1.69882
100727400	KIAA1522	KIAA1522 ortholog	11.2366	12.0003	1.6978
100717838	TSPAN6	tetraspanin 6	11.8211	12.5847	1.6977
100725138	ZC3H11A	zinc finger CCCH-type containing 11A	10.6805	11.4432	1.69661
100715062	GLUL	glutamate-ammonia ligase	13.5867	14.3493	1.69658
100729239	SLC18B1	solute carrier family 18, subfamily B, member 1	6.75453	7.51709	1.6965
100733844	CCDC120	coiled-coil domain containing 120	11.9366	12.699	1.69633
100725402	UIMC1	ubiquitin interaction motif containing 1	10.6601	11.4225	1.6963
100718910	NTF3	neurotrophin 3	6.58092	7.34262	1.69549
100722315	C1S	complement component 1, s subcomponent	10.9149	11.676	1.69476
100719284	NCOA7	nuclear receptor coactivator 7	10.8258	11.5867	1.69451
100728910	WNT10B	wingless-type MMTV integration site family, member 10B	6.35191	7.11042	1.69175
100732513	GRAMD3	GRAM domain containing 3	9.41555	10.174	1.69173
100731252	PPP2R2D	protein phosphatase 2, regulatory subunit B, delta	6.16531	6.9232	1.69101
100716310	ERLEC1	endoplasmic reticulum lectin 1	9.20746	9.96472	1.69028
100730207	SLC29A1	solute carrier family 29 (nucleoside transporters), member 1	9.99398	10.7511	1.69013
100734273	UBE2D1	ubiquitin-conjugating enzyme E2D 1	8.46203	9.21904	1.68999
100732152	PLEKHN1	pleckstrin homology domain containing, family N member 1	8.97783	9.73445	1.68952
100721456	PCED1A	PC-esterase domain containing 1A	9.2168	9.97333	1.68942
100729809	HSD17B7	hydroxysteroid (17-beta) dehydrogenase 7	5.78876	6.54467	1.6887
100735414	PRSS27	protease, serine 27	10.6402	11.3955	1.68793
100730673	SPG7	spastic paraplegia 7 (pure and complicated autosomal recessive)	6.51752	7.27236	1.68744
100720115	FAM209B	family with sequence similarity 209, member B	5.73674	6.49149	1.68734
100713185	NPHS1	nephrosis 1, congenital, Finnish type (nephrin)	6.70667	7.46052	1.68629
100715969	STIM2	stromal interaction molecule 2	6.56058	7.31382	1.68557
100713005	MTUS1	microtubule associated tumor suppressor 1	7.80835	8.56076	1.6846
100723122	EDNRA	endothelin receptor type A	8.2128	8.96438	1.68364
100736192	AMN1	antagonist of mitotic exit network 1 homolog (S. cerevisiae)	6.07601	6.82723	1.68321
100734193	ERCC5	excision repair cross-complementing rodent repair deficiency, complementation group 5	9.31263	10.0633	1.68254
100724514	DOCK6	dedicator of cytokinesis 6	6.83678	7.58716	1.68224
100725895	SLC6A16	solute carrier family 6, member 16	6.56336	7.31348	1.68193
100734559	ARRDC4	arrestin domain containing 4	6.83737	7.5874	1.68184
100723642	BMPER	BMP binding endothelial regulator	7.07735	7.82649	1.68079
100720459	NINL	ninein-like	9.34801	10.0969	1.68053
100727266	SPHK1	sphingosine kinase 1	12.1302	12.8792	1.68052
100736232	BMPR2	bone morphogenetic protein receptor, type II (serine/threonine kinase)	10.9428	11.6903	1.67889
100716280	DSC2	desmocollin 2	10.5063	11.2534	1.67849
100727257	SMAD1	SMAD family member 1	7.41268	8.15926	1.67781
100726190	TTC14	tetratricopeptide repeat domain 14	10.0856	10.8322	1.67775
100722546	CWH43	cell wall biogenesis 43 C-terminal homolog (S. cerevisiae)	10.3347	11.0811	1.67758
100719536	ACPP	acid phosphatase, prostate	10.4522	11.1983	1.67729
100713353	RTTN	rotatin	7.9364	8.68121	1.67575
100721152	C7orf25	chromosome unknown open reading frame, human C7orf25	6.7658	7.5098	1.67482
100135613	SCNN1A	sodium channel, nonvoltage-gated 1 alpha	9.77923	10.5221	1.67349
100728744	GAS6	growth arrest-specific 6	10.5017	11.244	1.67289
100730311	SYDE2	synapse defective 1, Rho GTPase, homolog 2 (C. elegans)	7.01882	7.76058	1.67223
100722516	RAB37	RAB37, member RAS oncogene family	5.14182	5.88302	1.67156
100724653	NETO2	neuropilin (NRP) and tolloid (TLL)-like 2	6.05562	6.79525	1.66975
100731547	PROCR	protein C receptor, endothelial	10.5615	11.3009	1.6695
100714990	STK39	serine threonine kinase 39	6.98616	7.72456	1.66833
100734799	KRTAP27-1	keratin-associated protein 27-1-like	9.47438	10.2127	1.66827
100733385	HEATR5A	HEAT repeat containing 5A	7.48311	8.22039	1.66703
100728506	LRRC3C	leucine rich repeat containing 3C	9.72683	10.4634	1.66618
100727276	TPD52L1	tumor protein D52-like 1	11.7994	12.535	1.66511
100714480	ISPD	isoprenoid synthase domain containing	7.47015	8.2054	1.66469
100717006	FBXO44	F-box protein 44	10.7558	11.4898	1.66321
101787487	HRSP12	heat-responsive protein 12	9.62101	10.3544	1.66257
100730573	SCOC	short coiled-coil protein	8.36017	9.09302	1.66192
100713549	EFEMP1	EGF containing fibulin-like extracellular matrix protein 1	7.51907	8.25168	1.66164
100719465	TRIP11	thyroid hormone receptor interactor 11	11.2874	12.0196	1.66111
100721751	PPL	periplakin	10.1003	10.8324	1.66099
100717102	TNFAIP8L3	tumor necrosis factor, alpha-induced protein 8-like 3	12.9798	13.7116	1.66069
101787532	SECTM1	secreted and transmembrane 1	6.98302	7.7143	1.66011
100716721	LAMA2	laminin, alpha 2	8.23607	8.96732	1.66008
100719127	MYLIP	myosin regulatory light chain interacting protein	10.0432	10.7741	1.65967
100715030	SLC29A2	solute carrier family 29 (nucleoside transporters), member 2	5.70659	6.43745	1.65962
100732443	CNTRL	centriolin	8.44421	9.17385	1.65823
100379575	CD55	CD55 antigen	10.6152	11.3448	1.65809
100717108	HEATR5B	HEAT repeat containing 5B	7.67666	8.40609	1.65798
100719834	TMEM56	transmembrane protein 56	8.94688	9.67564	1.65721
100728889	GBA2	glucosidase, beta (bile acid) 2	11.9016	12.63	1.6568
100723118	AKR1B10	aldo-keto reductase family 1, member B10 (aldose reductase)	9.45321	10.1814	1.65652
100731064	KDM4A	lysine (K)-specific demethylase 4A	10.7476	11.4756	1.6564
100729837	TM6SF1	transmembrane 6 superfamily member 1	7.10799	7.83514	1.65537
100731038	KLHL20	kelch-like family member 20	5.70285	6.42904	1.65426
100722799	HDAC5	histone deacetylase 5	13.3903	14.116	1.65369
100713718	TMEM55A	transmembrane protein 55A	6.86687	7.59233	1.65343
100719041	CNPY4	canopy 4 homolog (zebrafish)	11.5188	12.2438	1.65296
100714050	ABHD14B	abhydrolase domain containing 14B	8.26686	8.99116	1.6521
100736139	ADAM15	ADAM metallopeptidase domain 15	9.98554	10.7097	1.65195
100729894	FAM69C	family with sequence similarity 69, member C	9.57811	10.3021	1.65176
100719452	CDADC1	cytidine and dCMP deaminase domain containing 1	7.8156	8.5396	1.65176
100716918	TMEM246	transmembrane protein 246	9.16473	9.88828	1.65125
100726871	ARMC8	armadillo repeat containing 8	8.87491	9.59785	1.65055
100716600	IFT81	intraflagellar transport 81 homolog (Chlamydomonas)	8.18515	8.90769	1.65008
100731155	PEX11B	peroxisomal biogenesis factor 11 beta	6.77732	7.499	1.6491
100712659	OSTF1	osteoclast stimulating factor 1	11.7665	12.4874	1.64823
100715709	UHRF2	ubiquitin-like with PHD and ring finger domains 2, E3 ubiquitin protein ligase	9.27825	9.99863	1.64762
100715152	FGF18	fibroblast growth factor 18	9.61079	10.3307	1.64705
100135612	RAMP3	receptor (calcitonin) activity modifying protein 3	13	13.7196	1.64666
100727408	ABHD17B	abhydrolase domain containing 17B	9.43246	10.1514	1.64602
100713297	CLMP	CXADR-like membrane protein	5.92374	6.64216	1.64538
100725711	KRTAP12-2	keratin-associated protein 12-2-like	14.9774	15.6958	1.64537
100719883	FAM214A	family with sequence similarity 214, member A	9.76217	10.4806	1.64534
100731721	ALOXE3	arachidonate lipoxygenase 3	8.25085	8.96887	1.64493
100722462	SERPINB2	serpin peptidase inhibitor, clade B (ovalbumin), member 2	10.5153	11.2326	1.64416
100722894	NOD1	nucleotide-binding oligomerization domain containing 1	5.98963	6.70671	1.64386
100713006	TIMMDC1	translocase of inner mitochondrial membrane domain containing 1	8.46665	9.18373	1.64385
100715976	GTF2E1	general transcription factor IIE, polypeptide 1, alpha 56kDa	8.40629	9.12333	1.64381
100719790	XKRX	XK, Kell blood group complex subunit-related, X-linked	9.56413	10.2808	1.64343
100727963	GDA	guanine deaminase	8.94016	9.65681	1.64336
100729484	ZFR2	zinc finger RNA binding protein 2	6.71765	7.43401	1.64303
100723790	RAB5A	RAB5A, member RAS oncogene family	11.1092	11.8248	1.64225
100715490	LYPD5	LY6/PLAUR domain containing 5	9.45928	10.1748	1.64212
100713682	VIMP	VCP-interacting membrane protein	12.4858	13.2013	1.64203
100728738	SCP2	sterol carrier protein 2	12.0726	12.7874	1.64127
100734342	PRCP	prolylcarboxypeptidase (angiotensinase C)	10.2015	10.9146	1.63938
100724252	VPS33A	vacuolar protein sorting 33 homolog A (S. cerevisiae)	8.10522	8.81792	1.63887
100712673	MAVS	mitochondrial antiviral signaling protein	11.3619	12.0738	1.63798
100717131	SETDB2	SET domain, bifurcated 2	7.99537	8.70718	1.63785
100728385	TRMT11	tRNA methyltransferase 11 homolog (S. cerevisiae)	7.30069	8.01194	1.63722
100726144	C4orf33	chromosome unknown open reading frame, human C4orf33	8.12913	8.84032	1.63716
100732441	LONRF1	LON peptidase N-terminal domain and ring finger 1	8.44938	9.16036	1.63691
100713572	FOS	FBJ murine osteosarcoma viral oncogene homolog	11.2932	12.0041	1.63686
100716163	LIG3	ligase III, DNA, ATP-dependent	11.7772	12.4878	1.63646
100722910	CCDC84	coiled-coil domain containing 84	6.54709	7.25719	1.63592
100735293	CRBN	cereblon	10.1448	10.8545	1.63554
100716454	LIFR	leukemia inhibitory factor receptor alpha	5.33314	6.0429	1.63553
100734927	SEMA4G	sema domain, immunoglobulin domain (Ig), transmembrane domain (TM) and short cytoplasmic domain, (semaphorin) 4G	8.86803	9.57724	1.6349
100135572	PTGR1	prostaglandin reductase 1	8.33457	9.04285	1.63386
100379563	THY1	thymus cell antigen 1, theta	12.3255	13.0334	1.63342
100735339	KLF4	Kruppel-like factor 4 (gut)	12.8725	13.5793	1.63221
100720714	SPATA6L	spermatogenesis associated 6-like	8.33458	9.0411	1.63186
100718296	POLG2	polymerase (DNA directed), gamma 2, accessory subunit	8.73083	9.43662	1.63104
100717050	OSGEPL1	O-sialoglycoprotein endopeptidase-like 1	8.85934	9.56474	1.6306
100733097	HECTD1	HECT domain containing E3 ubiquitin protein ligase 1	10.5419	11.2471	1.63038
100734216	PLD1	phospholipase D1, phosphatidylcholine-specific	5.82722	6.53182	1.62969
100717462	NFKBIZ	nuclear factor of kappa light polypeptide gene enhancer in B-cells inhibitor, zeta	11.1322	11.8366	1.62951
100719418	PYROXD1	pyridine nucleotide-disulphide oxidoreductase domain 1	11.0713	11.7753	1.62901
100718936	PAXBP1	PAX3 and PAX7 binding protein 1	9.62979	10.3337	1.62896
100719857	STXBP5	syntaxin binding protein 5 (tomosyn)	8.56938	9.27214	1.62761
100716611	OTUD1	OTU domain containing 1	7.61801	8.32053	1.62735
100718377	MARCH8	membrane-associated ring finger (C3HC4) 8, E3 ubiquitin protein ligase	7.77729	8.47884	1.62625
100720933	RNF11	ring finger protein 11	10.6273	11.3282	1.6256
100721224	PLD2	phospholipase D2	12.1339	12.8349	1.62557
100713513	PMS1	PMS1 postmeiotic segregation increased 1 (S. cerevisiae)	8.60591	9.30685	1.62556
100721049	PAK3	p21 protein (Cdc42/Rac)-activated kinase 3	7.06746	7.76708	1.62409
100728745	ZNF276	zinc finger protein 276	11.1644	11.8629	1.62287
100728234	C17orf100	chromosome unknown open reading frame, human C17orf100	6.05423	6.75257	1.62264
100716598	EPHX4	epoxide hydrolase 4	7.37928	8.07652	1.6214
100732589	ERO1LB	ERO1-like beta (S. cerevisiae)	6.60386	7.29966	1.61978
100734836	TRAPPC8	trafficking protein particle complex 8	8.65417	9.34943	1.61918
100135528	GNAI1	guanine nucleotide binding protein (G protein), alpha inhibiting 1	6.9693	7.66411	1.61868
100720726	TGFB2	transforming growth factor, beta 2	10.6005	11.2949	1.61819
100730531	HSD17B12	hydroxysteroid (17-beta) dehydrogenase 12	11.2825	11.9767	1.61807
100722283	TAF5	TAF5 RNA polymerase II, TATA box binding protein (TBP)-associated factor, 100kDa	7.498	8.19129	1.61696
100730631	USP25	ubiquitin specific peptidase 25	10.4463	11.138	1.61526
100720140	RBM41	RNA binding motif protein 41	7.36607	8.05782	1.61524
100736084	C5orf30	chromosome unknown open reading frame, human C5orf30	6.37832	7.06976	1.61489
100734397	TPPP	tubulin polymerization promoting protein	7.28697	7.97827	1.61474
100731581	RSPH9	radial spoke head 9 homolog (Chlamydomonas)	9.84102	10.5315	1.61377
100722021	KLHL24	kelch-like family member 24	7.16984	7.86013	1.6136
100724803	TLR4	toll-like receptor 4	6.36458	7.05359	1.61218
100720838	RNF180	E3 ubiquitin-protein ligase RNF180-like	7.71204	8.40037	1.61141
101787388	DDIT3	DNA-damage-inducible transcript 3	9.77843	10.4666	1.61128
100723950	S100A4	S100 calcium binding protein A4	16.1158	16.8037	1.61095
100735661	ACYP1	acylphosphatase 1, erythrocyte (common) type	9.11789	9.8055	1.61062
100734408	ZRANB1	zinc finger, RAN-binding domain containing 1	10.0876	10.7744	1.60976
100732609	SPIRE2	spire homolog 2 (Drosophila)	8.63265	9.31909	1.60931
100713872	RBL2	retinoblastoma-like 2 (p130)	7.68926	8.37554	1.60913
100733065	SLC4A9	solute carrier family 4, sodium bicarbonate cotransporter, member 9	7.15542	7.84136	1.60876
100735081	KIAA1551	KIAA1551 ortholog	8.4653	9.14925	1.60653
100729836	C1orf189	chromosome unknown open reading frame, human C1orf189	8.73664	9.41973	1.60558
100712857	CERS3	ceramide synthase 3	9.5392	10.2223	1.60554
100718779	ZFP62	ZFP62 zinc finger protein	10.9654	11.6483	1.60544
100726468	SPTLC1	serine palmitoyltransferase, long chain base subunit 1	8.34509	9.02796	1.60533
100725222	ARV1	ARV1 homolog (S. cerevisiae)	8.68137	9.3638	1.60485
100716515	CYP11A1	cholesterol side-chain cleavage enzyme, mitochondrial-like	7.4108	8.09302	1.60461
100725717	ZNF408	zinc finger protein 408	5.52958	6.2106	1.60328
100731855	ABCA2	ATP-binding cassette, sub-family A (ABC1), member 2	10.7989	11.4798	1.60324
100721728	CALHM2	calcium homeostasis modulator 2	6.97919	7.66016	1.60322
100733109	FGD4	FYVE, RhoGEF and PH domain containing 4	5.96521	6.64575	1.60273
100727728	SRPK3	SRSF protein kinase 3	5.2383	5.91851	1.60238
100714029	ENDOG	endonuclease G	10.456	11.1359	1.60204
100712705	REEP5	receptor accessory protein 5	12.3139	12.9931	1.60134
100716852	TM4SF1	transmembrane 4 L six family member 1	12.8636	13.5428	1.60128
100735232	PDXDC1	pyridoxal-dependent decarboxylase domain containing 1	6.94915	7.6276	1.60042
100721760	OSBPL9	oxysterol binding protein-like 9	10.9855	11.6639	1.6003
100734740	TFAP2B	transcription factor AP-2 beta (activating enhancer binding protein 2 beta)	8.40957	9.08787	1.60025
100725707	RORA	RAR-related orphan receptor A	13.5261	14.2043	1.60008
100723716	FBXL4	F-box and leucine-rich repeat protein 4	7.89846	8.5764	1.59985
100723314	GRAMD4	GRAM domain containing 4	7.64923	8.32664	1.59927
100719133	TMEM39A	transmembrane protein 39A	8.66795	9.34501	1.59888
100719242	PPM1B	protein phosphatase, Mg2+/Mn2+ dependent, 1B	8.89451	9.57113	1.5984
100730937	TPGS2	tubulin polyglutamylase complex subunit 2	6.69669	7.37316	1.59822
100715527	BIRC2	baculoviral IAP repeat containing 2	8.93754	9.61306	1.59718
100727907	ELK1	ELK1, member of ETS oncogene family	7.79906	8.47457	1.59716
100728027	TMEM128	transmembrane protein 128	10.2023	10.8773	1.59657
100727437	SLC45A4	solute carrier family 45, member 4	8.39026	9.06457	1.59584
100730939	AJUBA	ajuba LIM protein	11.4843	12.1585	1.59573
100714221	TTC12	tetratricopeptide repeat domain 12	10.5433	11.2173	1.59549
100723670	RHBG	Rh family, B glycoprotein	7.778	8.45141	1.59483
100721602	SLC35B3	solute carrier family 35, member B3	9.07568	9.74906	1.59481
100719931	PRICKLE3	prickle homolog 3 (Drosophila)	8.23761	8.91048	1.59425
100716474	AXDND1	axonemal dynein light chain domain containing 1	6.46664	7.13917	1.59387
100716709	VMO1	vitelline membrane outer layer 1 homolog (chicken)	8.87248	9.5447	1.59353
100726983	QRICH2	glutamine rich 2	8.5792	9.25106	1.59312
100719871	CPVL	carboxypeptidase, vitellogenic-like	14.2171	14.8886	1.59274
100713424	SLC35F5	solute carrier family 35, member F5	8.33546	9.00614	1.59182
100732735	PIGG	phosphatidylinositol glycan anchor biosynthesis, class G	9.88376	10.5528	1.59001
100726436	LYPD6B	LY6/PLAUR domain containing 6B	8.27244	8.94115	1.58965
100733229	GOLGA1	golgin A1	9.1176	9.78595	1.58926
100715413	ZCWPW1	zinc finger, CW type with PWWP domain 1	5.10339	5.77149	1.58898
100719807	SPG11	spastic paraplegia 11 (autosomal recessive)	10.0533	10.7212	1.58885
101787919	VPS13C	vacuolar protein sorting-associated protein 13C-like	7.27595	7.94387	1.58878
100724349	SATB1	SATB homeobox 1	6.66387	7.33129	1.58824
100720244	CLDN4	claudin 4	10.5832	11.2495	1.58694
100724578	SPTSSA	serine palmitoyltransferase, small subunit A	9.62322	10.2889	1.58626
100719685	ANXA4	annexin A4	8.80481	9.47025	1.58606
100715234	UNC45B	unc-45 homolog B (C. elegans)	6.34841	7.01329	1.58544
100718274	FAM204A	family with sequence similarity 204, member A	10.6265	11.2913	1.58529
100734146	KRTAP4-12	keratin-associated protein 4-12-like	16.5129	17.1773	1.58487
100723694	APC	adenomatous polyposis coli	10.3635	11.027	1.58395
100713049	ARL6IP1	ADP-ribosylation factor-like 6 interacting protein 1	10.6616	11.324	1.58271
100730166	SFT2D1	SFT2 domain containing 1	10.6951	11.3572	1.58231
100727663	SUV420H1	suppressor of variegation 4-20 homolog 1 (Drosophila)	8.13153	8.79316	1.58187
100720806	ENOSF1	enolase superfamily member 1	6.57502	7.23617	1.58134
100726770	TMEM254	transmembrane protein 254	14.0092	14.6701	1.58115
100716553	TRPM7	transient receptor potential cation channel, subfamily M, member 7	8.98596	9.64665	1.58084
100731772	DNMT3B	DNA (cytosine-5-)-methyltransferase 3 beta	7.25083	7.91094	1.5802
100717041	GSTT2	glutathione S-transferase theta 2	10.3674	11.0267	1.5793
100732124	GTPBP2	GTP binding protein 2	10.4139	11.073	1.57909
100725336	CCDC159	coiled-coil domain containing 159	7.23485	7.89301	1.57808
100735573	DDX59	DEAD (Asp-Glu-Ala-Asp) box polypeptide 59	10.1022	10.76	1.57775
100733659	TPD52	tumor protein D52	6.9059	7.56355	1.57751
100721025	RPAP2	RNA polymerase II associated protein 2	9.28141	9.93798	1.57632
100714428	TOPAZ1	testis and ovary specific PAZ domain containing 1	6.80024	7.45649	1.57598
100721075	FEZ1	fasciculation and elongation protein zeta 1 (zygin I)	10.4452	11.1009	1.57543
100729409	SEPT5	septin 5	12.8316	13.4869	1.57491
100724107	CD164L2	CD164 sialomucin-like 2	6.90707	7.56179	1.57431
100720727	PPP2CB	protein phosphatase 2, catalytic subunit, beta isozyme	10.7481	11.4027	1.57426
100725861	SHISA4	shisa homolog 4 (Xenopus laevis)	8.73398	9.38855	1.57414
100723421	BTD	biotinidase	7.33433	7.98875	1.57398
100733171	CYP4F22	cytochrome P450 4F22-like	8.26036	8.91463	1.57382
100721242	YPEL2	yippee-like 2 (Drosophila)	5.97699	6.63077	1.57328
100735654	FAM78A	family with sequence similarity 78, member A	5.80104	6.45386	1.57223
100714513	TMBIM6	transmembrane BAX inhibitor motif containing 6	13.6563	14.3091	1.5722
100718112	MYO1D	myosin ID	11.6928	12.3455	1.57206
100733672	RASGEF1A	RasGEF domain family, member 1A	5.16681	5.81867	1.57119
100718763	PLS3	plastin 3	12.7462	13.398	1.5711
100718331	CCDC132	coiled-coil domain containing 132	8.90827	9.55943	1.57043
100728311	MXRA7	matrix-remodelling associated 7	9.8682	10.5186	1.56963
100718820	GRIPAP1	GRIP1 associated protein 1	15.998	16.6482	1.56938
100712957	SELPLG	selectin P ligand	6.10401	6.75405	1.56922
100725710	DPH3	diphthamide biosynthesis 3	8.61756	9.26746	1.56906
100724105	ZMYM6NB	ZMYM6 neighbor	9.20022	9.84958	1.56847
100721543	CSNK2B	casein kinase 2, beta polypeptide	7.21602	7.86519	1.56826
100726400	ATG14	autophagy related 14	8.34029	8.98909	1.56786
100713849	HSPA8	heat shock 70kDa protein 8	14.825	15.4736	1.56771
100732994	GTF2B	general transcription factor IIB	10.8815	11.5293	1.56682
101787362	ZNF655	zinc finger protein 655	8.59494	9.24276	1.5668
100732439	PRG4	proteoglycan 4-like	13.6709	14.3179	1.56588
100715385	TMEM200C	transmembrane protein 200C	8.32385	8.9708	1.56585
100717576	NFYA	nuclear transcription factor Y, alpha	9.29904	9.94597	1.56583
101789169	PRB1	basic proline-rich protein-like	9.80331	10.4499	1.56549
100727418	MYH6	myosin, heavy chain 6, cardiac muscle, alpha	6.76262	7.40876	1.56497
100728854	ALG6	ALG6, alpha-1,3-glucosyltransferase	7.18751	7.83348	1.5648
100379229	ACSL5	acyl-CoA synthetase long-chain family member 5	12.8516	13.4975	1.56467
100732639	TTC22	tetratricopeptide repeat domain 22	6.41506	7.06088	1.56463
100723408	UNKL	unkempt homolog (Drosophila)-like	8.60802	9.25383	1.56461
100734220	CC2D2A	coiled-coil and C2 domain containing 2A	7.9353	8.58108	1.56459
100720818	PCDHGA7	protocadherin gamma subfamily A, 7	6.25099	6.89672	1.56454
100717773	KRTAP4-6	keratin-associated protein 4-9-like	15.9224	16.5681	1.5644
100718009	HEXDC	hexosaminidase (glycosyl hydrolase family 20, catalytic domain) containing	7.41163	8.05706	1.56421
100728307	SLC2A9	solute carrier family 2 (facilitated glucose transporter), member 9	6.52995	7.17526	1.56408
100733454	BRICD5	BRICHOS domain containing 5	7.87873	8.524	1.56403
100730206	LYST	lysosomal trafficking regulator	11.1993	11.8444	1.56386
100730412	SLC35A3	solute carrier family 35 (UDP-N-acetylglucosamine (UDP-GlcNAc) transporter), member A3	8.82094	9.46603	1.56383
100717287	TGFBI	transforming growth factor, beta-induced, 68kDa	8.32314	8.96797	1.56356
100725215	KLF9	Kruppel-like factor 9	7.86547	8.51026	1.56351
100732484	NBL1	neuroblastoma 1, DAN family BMP antagonist	13.1064	13.7512	1.56346
100725963	GDPD3	glycerophosphodiester phosphodiesterase domain containing 3	13.5982	14.2428	1.56326
100733132	SLC38A9	solute carrier family 38, member 9	7.23877	7.88317	1.56309
100735468	GJB4	gap junction protein, beta 4, 30.3kDa	10.6685	11.3128	1.56295
100716502	ZNF280D	zinc finger protein 280D	8.36772	9.01186	1.56281
100716538	SKAP2	src kinase associated phosphoprotein 2	9.9529	10.5969	1.56271
100721520	BHLHA9	basic helix-loop-helix family, member a9	12.9168	13.5606	1.56242
100716715	AUH	AU RNA binding protein/enoyl-CoA hydratase	9.70286	10.3459	1.56162
100715757	LIME1	Lck interacting transmembrane adaptor 1	6.35419	6.99588	1.56015
100733888	MAN1C1	mannosidase, alpha, class 1C, member 1	8.92453	9.56619	1.56013
100732047	FLT3	fms-related tyrosine kinase 3	5.76556	6.40671	1.55957
100731582	B3GALT4	UDP-Gal:betaGlcNAc beta 1,3-galactosyltransferase, polypeptide 4	10.675	11.315	1.55841
100728887	CACNA2D1	calcium channel, voltage-dependent, alpha 2/delta subunit 1	5.68254	6.32259	1.55838
100732800	CD9	CD9 molecule	14.9853	15.6251	1.55807
100731086	AFMID	arylformamidase	8.90054	9.54031	1.55807
100734593	WDR45	WD repeat domain 45	11.6938	12.3321	1.55649
100720293	CMC4	C-x(9)-C motif containing 4 homolog (S. cerevisiae)	9.14886	9.78652	1.5558
100716860	SHROOM3	shroom family member 3	9.91023	10.5473	1.55514
100721629	BTBD9	BTB (POZ) domain containing 9	8.81609	9.45248	1.55443
100731761	ARL6IP5	ADP-ribosylation-like factor 6 interacting protein 5	11.203	11.8391	1.55406
100724146	GLS	glutaminase	8.12391	8.75897	1.553
100169698	KCNJ12	potassium inwardly-rectifying channel, subfamily J, member 12	6.86732	7.50202	1.55262
100726824	PPP1R1B	protein phosphatase 1, regulatory (inhibitor) subunit 1B	9.22829	9.86188	1.55142
100713108	DFFB	DNA fragmentation factor, 40kDa, beta polypeptide (caspase-activated DNase)	7.59061	8.22411	1.55132
100726075	NUDT7	nudix (nucleoside diphosphate linked moiety X)-type motif 7	7.49065	8.12408	1.55124
100734700	GPR126	G protein-coupled receptor 126	6.24551	6.87837	1.55063
100736166	CEPT1	choline/ethanolamine phosphotransferase 1	11.3567	11.9893	1.55032
100719066	KIAA0907	KIAA0907 ortholog	9.15064	9.783	1.5501
100727957	SMIM1	small integral membrane protein 1	6.30824	6.94048	1.54997
100719679	PAPOLG	poly(A) polymerase gamma	7.21824	7.85042	1.54991
100720226	PERP	PERP, TP53 apoptosis effector	14.749	15.3809	1.5496
100725220	HADHB	hydroxyacyl-CoA dehydrogenase/3-ketoacyl-CoA thiolase/enoyl-CoA hydratase (trifunctional protein), beta subunit	9.88299	10.5139	1.54851
100729877	DPM1	dolichyl-phosphate mannosyltransferase polypeptide 1, catalytic subunit	11.0523	11.6831	1.54848
100727571	LUC7L3	LUC7-like 3 (S. cerevisiae)	9.17603	9.80606	1.54759
100728195	LRIG2	leucine-rich repeats and immunoglobulin-like domains 2	8.02495	8.65451	1.5471
100727174	STXBP3	syntaxin binding protein 3	9.17582	9.80536	1.54707
100718265	KDELC2	KDEL (Lys-Asp-Glu-Leu) containing 2	7.4943	8.12375	1.54697
100716259	ABR	active BCR-related	10.6845	11.3136	1.54656
100730719	ZNF329	zinc finger protein 329	7.07881	7.70667	1.54527
100714527	SLC17A5	solute carrier family 17 (anion/sugar transporter), member 5	7.79572	8.42315	1.5448
100718672	KIFAP3	kinesin-associated protein 3	7.99718	8.62441	1.5446
100721575	HECTD4	HECT domain containing E3 ubiquitin protein ligase 4	5.77301	6.40017	1.54452
100735273	POLE4	polymerase (DNA-directed), epsilon 4, accessory subunit	5.32616	5.9522	1.54333
100718217	APBB2	amyloid beta (A4) precursor protein-binding, family B, member 2	5.37717	6.00288	1.54297
100725727	ADAMTS1	ADAM metallopeptidase with thrombospondin type 1 motif, 1	7.20769	7.83252	1.54202
100723473	SIMC1	SUMO-interacting motifs containing 1	6.31455	6.93906	1.54169
100718120	INVS	inversin	8.35176	8.97594	1.54133
100735396	FMO4	flavin containing monooxygenase 4	8.08825	8.71229	1.54118
100734517	PDK2	pyruvate dehydrogenase kinase, isozyme 2	7.23625	7.8584	1.53917
100715286	DECR1	2,4-dienoyl CoA reductase 1, mitochondrial	11.7318	12.3535	1.53862
100727946	ITGB8	integrin, beta 8	9.11522	9.73672	1.53847
100723597	SLC35D2	UDP-N-acetylglucosamine/UDP-glucose/GDP-mannose transporter-like	11.1679	11.7889	1.53795
100735402	TENC1	tensin like C1 domain containing phosphatase (tensin 2)	6.22365	6.84386	1.5371
100713905	FAR1	fatty acyl CoA reductase 1	9.93483	10.555	1.53705
100718252	IRX5	iroquois homeobox 5	10.4797	11.0994	1.53652
100733364	PCGF5	polycomb group ring finger 5	8.30006	8.91901	1.53575
101788238	FBXO9	F-box protein 9	8.43674	9.05497	1.53498
100722406	R3HCC1L	R3H domain and coiled-coil containing 1-like	8.96513	9.58302	1.53463
100732071	SCAPER	S-phase cyclin A-associated protein in the ER	8.13863	8.75577	1.53384
100732578	TLR10	toll-like receptor 10	6.08937	6.70634	1.53365
100723488	FRY	furry homolog (Drosophila)	7.22604	7.84295	1.53359
100719219	MCOLN1	mucolipin 1	10.5396	11.1562	1.5333
100718608	LRRC16B	leucine rich repeat containing 16B	6.98789	7.60398	1.53272
100724835	TIGD2	tigger transposable element derived 2	7.82329	8.43927	1.5326
100715270	SENP8	SUMO/sentrin specific peptidase family member 8	6.76716	7.38294	1.53239
100730318	PARP11	poly (ADP-ribose) polymerase family, member 11	7.12119	7.73685	1.53226
100724091	IFNGR1	interferon gamma receptor 1	9.25312	9.86828	1.53173
100722877	CPT1C	carnitine palmitoyltransferase 1C	6.85265	7.46777	1.53169
100717528	NCAN	neurocan	10.5244	11.1388	1.53091
100735405	PPP1R2	protein phosphatase 1, regulatory (inhibitor) subunit 2	8.32086	8.93447	1.53008
100733935	HSBP1L1	heat shock factor binding protein 1-like 1	11.4918	12.1052	1.52991
100729628	APLF	aprataxin and PNKP like factor	9.73487	10.3467	1.5282
100713676	NBEAL1	neurobeachin-like 1	6.04262	6.65435	1.52809
100735861	SS18L2	synovial sarcoma translocation gene on chromosome 18-like 2	10.5117	11.1234	1.52804
100715608	TTC9	tetratricopeptide repeat domain 9	6.40504	7.01624	1.52754
100730505	ADRBK2	adrenergic, beta, receptor kinase 2	7.72511	8.33618	1.5274
100727915	MYNN	myoneurin	6.48661	7.09766	1.52737
100730880	UGCG	UDP-glucose ceramide glucosyltransferase	12.8553	13.4663	1.52731
100717365	SLC19A2	solute carrier family 19 (thiamine transporter), member 2	7.99469	8.60461	1.52617
100723666	OBFC1	oligonucleotide/oligosaccharide-binding fold containing 1	11.5698	12.1796	1.52606
100716926	TMEM229B	transmembrane protein 229B	6.70275	7.31219	1.52566
100731189	SPTBN2	spectrin, beta, non-erythrocytic 2	6.7119	7.32078	1.52507
100730334	ZNF286A	zinc finger protein 286A	7.84112	8.4499	1.52497
100719575	IRF1	interferon regulatory factor 1	10.6606	11.2692	1.52481
100735401	LETMD1	LETM1 domain containing 1	10.0665	10.6749	1.5246
100717163	CMTM6	CKLF-like MARVEL transmembrane domain containing 6	8.86669	9.47502	1.5245
100736240	EIF2AK4	eukaryotic translation initiation factor 2 alpha kinase 4	8.30207	8.91015	1.52423
100732178	ABHD8	abhydrolase domain containing 8	12.0227	12.6306	1.52406
100736108	CDC42BPG	CDC42 binding protein kinase gamma (DMPK-like)	12.8735	13.4808	1.52341
100722963	MFSD11	major facilitator superfamily domain containing 11	10.9444	11.5516	1.52336
100713039	GPCPD1	glycerophosphocholine phosphodiesterase GDE1 homolog (S. cerevisiae)	11.2865	11.8937	1.5233
100720484	CACNA1F	calcium channel, voltage-dependent, L type, alpha 1F subunit	9.24737	9.85452	1.52324
100735029	CCK	cholecystokinin	9.73484	10.3414	1.52262
100717575	FAM149B1	family with sequence similarity 149, member B1	9.56393	10.1704	1.52255
100725969	ABCD3	ATP-binding cassette, sub-family D (ALD), member 3	11.241	11.8474	1.52249
100730145	P2RY2	purinergic receptor P2Y, G-protein coupled, 2	8.1467	8.75303	1.52238
101789292	CD302	CD302 molecule	7.98692	8.59292	1.52203
100721163	ENTPD5	ectonucleoside triphosphate diphosphohydrolase 5	9.97082	10.5768	1.52197
100721385	CPE	carboxypeptidase E	11.6903	12.2958	1.52154
100731413	MARCH3	membrane-associated ring finger (C3HC4) 3, E3 ubiquitin protein ligase	11.9562	12.5617	1.52154
100712771	TRIP10	thyroid hormone receptor interactor 10	10.6534	11.2588	1.52138
100713046	DOCK9	dedicator of cytokinesis 9	8.35524	8.96058	1.52134
101788652	GTF2IRD2	general transcription factor II-I repeat domain-containing protein 2A-like	9.27317	9.87846	1.52128
100730062	AMD1	adenosylmethionine decarboxylase 1	9.18121	9.78637	1.52115
100726794	MVP	major vault protein	10.551	11.1556	1.5206
100723683	BMP3	bone morphogenetic protein 3	6.49262	7.09725	1.52059
100716745	TAP1	transporter 1, ATP-binding cassette, sub-family B (MDR/TAP)	11.6197	12.2237	1.51986
100734000	ZNF398	zinc finger protein 398	6.24576	6.84945	1.5196
100720440	NRXN3	neurexin 3	6.22148	6.82516	1.51959
100727217	ORC5	origin recognition complex, subunit 5	8.81683	9.41945	1.51847
100728935	ZNHIT6	zinc finger, HIT-type containing 6	7.66072	8.26273	1.51783
100726710	SERPINA3	serpin peptidase inhibitor, clade A (alpha-1 antiproteinase, antitrypsin), member 3	10.8259	11.4279	1.51776
100725660	CHIC2	cysteine-rich hydrophobic domain 2	9.77296	10.3745	1.51738
101787119	OLIG1	oligodendrocyte transcription factor 1	8.42572	9.02719	1.51726
100723780	DRAM2	DNA-damage regulated autophagy modulator 2	7.57644	8.17773	1.51707
100728980	RNFT1	ring finger protein, transmembrane 1	10.2874	10.8884	1.51678
100724848	HBP1	HMG-box transcription factor 1	13.4069	14.0079	1.51677
100724871	MAP1A	microtubule-associated protein 1A	10.0148	10.6154	1.51637
100713101	ADSL	adenylosuccinate lyase	5.15901	5.75949	1.51622
100716888	DYNC1LI1	dynein, cytoplasmic 1, light intermediate chain 1	10.4225	11.0225	1.51572
100714592	ZNF318	zinc finger protein 318	5.61748	6.21739	1.51563
100734529	TADA1	transcriptional adaptor 1	9.71579	10.3156	1.51554
100727165	CIR1	corepressor interacting with RBPJ, 1	9.66251	10.2622	1.51537
100723417	PTPN6	protein tyrosine phosphatase, non-receptor type 6	6.25992	6.85943	1.5152
100733474	OSGIN2	oxidative stress induced growth inhibitor family member 2	9.82454	10.424	1.51511
100734826	PPM1A	protein phosphatase, Mg2+/Mn2+ dependent, 1A	7.27744	7.87661	1.51484
100723591	TANC1	tetratricopeptide repeat, ankyrin repeat and coiled-coil containing 1	8.67439	9.27285	1.5141
100716645	ZBTB40	zinc finger and BTB domain containing 40	7.68223	8.28057	1.51397
100718667	AP1AR	adaptor-related protein complex 1 associated regulatory protein	9.43868	10.0369	1.51389
100718843	CEP95	centrosomal protein 95kDa	11.081	11.6787	1.51333
100717017	TTC39C	tetratricopeptide repeat domain 39C	10.1378	10.7355	1.51329
100733687	CD81	CD81 molecule	12.2097	12.8072	1.51309
100715842	ACADM	acyl-CoA dehydrogenase, C-4 to C-12 straight chain	10.5849	11.1823	1.51306
100733778	RBM39	RNA binding motif protein 39	10.9371	11.5344	1.51291
100725326	CKMT1A	creatine kinase, mitochondrial 1A	13.3861	13.9813	1.51065
100726530	RFT1	RFT1 homolog (S. cerevisiae)	6.8651	7.46026	1.51064
100733342	SAMD9L	sterile alpha motif domain containing 9-like	6.50236	7.09742	1.51054
100729616	SNRNP70	small nuclear ribonucleoprotein 70kDa (U1)	14.6388	15.2337	1.51042
100717983	ATM	ataxia telangiectasia mutated	6.77321	7.36806	1.51031
100135603	PPAP2A	phosphatidic acid phosphatase type 2A	7.64995	8.24464	1.51015
100729541	RBAK	RB-associated KRAB zinc finger	6.94788	7.54249	1.51007
100722754	CEP63	centrosomal protein 63kDa	8.99434	9.58883	1.50994
100724981	SMARCAL1	SWI/SNF related, matrix associated, actin dependent regulator of chromatin, subfamily a-like 1	7.72394	8.31835	1.50985
100714815	TMEM40	transmembrane protein 40	7.22582	7.82013	1.50975
100719373	TNKS2	tankyrase, TRF1-interacting ankyrin-related ADP-ribose polymerase 2	8.43116	9.02542	1.5097
100721304	TTPA	tocopherol (alpha) transfer protein	5.70356	6.29765	1.50952
100728793	EED	embryonic ectoderm development	10.3158	10.9096	1.50926
100733942	HTATSF1	HIV-1 Tat specific factor 1	10.6645	11.2579	1.50879
100714789	PUS7L	pseudouridylate synthase 7 homolog (S. cerevisiae)-like	8.62901	9.22203	1.5084
100729738	PHF1	PHD finger protein 1	9.42034	10.0131	1.50809
100717351	GINM1	glycoprotein integral membrane 1	11.8393	12.4318	1.50793
100731147	ABCA5	ATP-binding cassette, sub-family A (ABC1), member 5	10.0419	10.6343	1.50765
100722138	PRKD1	protein kinase D1	7.25016	7.8424	1.50759
100733011	ANO8	anoctamin 8	9.57495	10.1663	1.50666
100722400	PHF6	PHD finger protein 6	5.71542	6.30677	1.50665
100724740	HLF	hepatic leukemia factor	6.7374	7.32831	1.5062
100717615	WDR11	WD repeat domain 11	9.29591	9.88608	1.50543
100730446	SLC13A3	solute carrier family 13 (sodium-dependent dicarboxylate transporter), member 3	6.0662	6.65623	1.50529
100727280	CCDC14	coiled-coil domain containing 14	7.79086	8.38086	1.50524
100719207	RABEP1	rabaptin, RAB GTPase binding effector protein 1	7.04417	7.63414	1.50522
100730765	SLX4IP	SLX4 interacting protein	10.3549	10.9447	1.50507
100730655	SGMS1	sphingomyelin synthase 1	9.88475	10.4737	1.50416
100731633	APOE	apolipoprotein E	17.4446	18.0335	1.50409
100714550	PTPRM	protein tyrosine phosphatase, receptor type, M	6.14607	6.7344	1.5035
100733701	IGBP1	immunoglobulin (CD79A) binding protein 1	11.7122	12.3005	1.50349
100270805	SCNN1B	sodium channel, nonvoltage-gated 1 beta	8.93069	9.51896	1.50344
100718912	E2F5	E2F transcription factor 5, p130-binding	6.54716	7.13528	1.50329
100713167	GPAA1	glycosylphosphatidylinositol anchor attachment 1	13.6161	14.2042	1.50326
100719941	CPNE9	copine family member IX	6.36753	6.95515	1.50277
100726938	SRPK2	SRSF protein kinase 2	9.48426	10.0715	1.50234
100715727	GLYCTK	glycerate kinase	8.91347	9.50048	1.50213
100726232	MYCBP2	MYC binding protein 2, E3 ubiquitin protein ligase	11.6755	12.2623	1.50192
100726084	ZC2HC1A	zinc finger, C2HC-type containing 1A	8.00452	8.59117	1.50176
100731359	DGKQ	diacylglycerol kinase, theta 110kDa	9.59028	10.1766	1.50142
100734551	BHLHE40	basic helix-loop-helix family, member e40	10.6823	11.2679	1.50072
100722492	CTSS	cathepsin S	5.77174	6.35702	1.50032
100725536	AHNAK2	AHNAK nucleoprotein 2	12.9576	13.5427	1.50009
100730940	TMEM14A	transmembrane protein 14A	9.81168	10.3967	1.50006

## Sheet: Table S3
Table S3. Over-representation analysis with up-regulated genes in HCO+BO (fold change>1.5, n=1243). HCO+BO: guinea pig with hydrogenated coconut oil diet for 8 weeks followed by borage oil diet for 2 weeks, FDR: false discovery rates. Analysis was performed with WebGestalt using geneontology (GO: Biological Process) database.
geneSet	description	link	Gene Set Size	Overlap	Expect	Ratio	pValue	FDR	overlapId	userId
GO:0006629	lipid metabolic process	http://amigo.geneontology.org/amigo/term/GO:0006629	1395	166	85.5448	1.9405	0	0	12;13;19;20;34;123;216;224;242;341;348;472;549;942;948;975;1071;1389;1545;1553;1555;1583;1593;1609;1645;1666;2065;2166;2180;2322;2528;2531;2581;2822;2938;3032;3073;3158;3248;3696;4258;4800;4862;5066;5140;5164;5166;5264;5281;5291;5321;5330;5336;5337;5338;5446;5468;5587;5618;5742;5825;5868;5934;5959;6095;6097;6319;6342;6583;6785;7274;7357;7480;7941;8310;8608;8703;8705;8733;8813;8817;8877;9314;9420;…	AGPAT4;CYP2B6;SERPINA12;PDK4;ALDH1A1;PLA2G7;CYP2A13;HMGCS2;CYP27A1;MOGAT2;PTGS1;PLA2G2F;CETP;LIPN;LIPK;SMPD3;GSTA1;DGAT2;PLCG2;PNPLA7;HPGD;CYP1B1;DEGS2;STRA6;APOC1;PAM;GPLD1;RORC;CPNE7;PIK3IP1;ELOVL7;NEU3;RDH16;DKK3;CD36;ACSBG1;SLC22A4;PDP1;PNPLA5;NPAS2;AADAC;ACSM1;LPCAT2;SMPDL3A;RDH5;FUT6;AKR1C1;ACER1;AWAT2;ALOX12B;DDHD1;OLAH;ABHD1;AWAT1;CROT;ABCA1;PPARG;MGLL;ANGPTL4;GAL3ST4;PLBD1;B4GALT3;FAM135…
GO:0044255	cellular lipid metabolic process	http://amigo.geneontology.org/amigo/term/GO:0044255	1065	138	65.3084	2.11305	0	0	13;34;216;224;242;341;348;472;549;942;948;975;1071;1545;1553;1555;1609;1645;1666;2065;2166;2180;2322;2528;2531;2581;2822;2938;3032;3073;3158;3248;3696;4258;5066;5164;5166;5264;5281;5291;5321;5330;5336;5337;5338;5446;5468;5587;5742;5825;5868;5959;6319;6342;6583;6785;7357;7941;8310;8703;8705;8733;8813;8817;8877;9314;9619;10390;10402;10558;10825;10924;10955;11343;22863;22949;23205;23600;27132;29929;…	AGPAT4;CYP2B6;SERPINA12;PDK4;ALDH1A1;PLA2G7;CYP2A13;HMGCS2;MOGAT2;PTGS1;PLA2G2F;CETP;LIPN;LIPK;SMPD3;GSTA1;DGAT2;PLCG2;HPGD;CYP1B1;DEGS2;STRA6;APOC1;PAM;GPLD1;CPNE7;PIK3IP1;ELOVL7;NEU3;CD36;ACSBG1;SLC22A4;PDP1;PNPLA5;AADAC;ACSM1;LPCAT2;SMPDL3A;RDH5;FUT6;AKR1C1;ACER1;AWAT2;ALOX12B;OLAH;ABHD1;AWAT1;CROT;PPARG;MGLL;GAL3ST4;PLBD1;B4GALT3;FAM135A;CD86;FITM2;ACAD11;AMACR;ADTRP;SERINC3;GALC;PLA2G4A;MGST…
GO:0044242	cellular lipid catabolic process	http://amigo.geneontology.org/amigo/term/GO:0044242	205	40	12.5711	3.1819	5.23899e-11	1.58759e-07	13;34;224;341;348;549;1545;1666;2166;2581;2822;3032;4258;5264;5321;5336;5825;6342;8310;8877;10825;10924;11343;23600;51390;51573;54677;55512;56261;57016;57704;79153;83875;84129;84696;84830;125981;126129;150379;283927	SMPD3;PLCG2;CYP1B1;APOC1;GPLD1;NEU3;PNPLA5;AADAC;SMPDL3A;ACER1;ABHD1;CROT;MGLL;ACAD11;AMACR;ADTRP;GALC;PLA2G4A;MGST2;ALDH3A2;AIG1;FAAH;ACOX3;BCO2;PHYH;GDE1;SPHK1;GBA2;AKR1B10;SCP2;GDPD3;AUH;NUDT7;HADHB;DECR1;CPT1C;GPCPD1;ABCD3;ACADM;APOE
GO:0016042	lipid catabolic process	http://amigo.geneontology.org/amigo/term/GO:0016042	318	52	19.5005	2.66659	7.50859e-11	1.70652e-07	13;34;224;341;348;549;1545;1666;2166;2581;2822;3032;4258;5140;5264;5321;5330;5336;5337;5338;5825;6342;7941;8310;8877;10825;10924;11343;23600;51390;51573;54677;55512;56261;57016;57704;64600;79153;79887;80821;83875;84129;84696;84830;113026;125981;126129;150379;283927;375775;643414;643418	PLA2G7;PLA2G2F;LIPN;LIPK;SMPD3;PLCG2;PNPLA7;CYP1B1;APOC1;GPLD1;NEU3;PNPLA5;AADAC;SMPDL3A;ACER1;DDHD1;ABHD1;CROT;MGLL;PLBD1;PDE3B;ACAD11;AMACR;ADTRP;GALC;PLA2G4A;MGST2;ALDH3A2;AIG1;FAAH;ACOX3;BCO2;PLCD3;PHYH;PLCB2;GDE1;SPHK1;GBA2;AKR1B10;SCP2;PLD1;PLD2;GDPD3;AUH;NUDT7;HADHB;DECR1;CPT1C;GPCPD1;ABCD3;ACADM;APOE
GO:0031424	keratinization	http://amigo.geneontology.org/amigo/term/GO:0031424	219	41	13.4296	3.05295	1.15942e-10	1.92551e-07	1824;3848;3858;4014;5493;6698;11005;26154;43849;64065;81850;81871;83899;83902;84518;84616;84648;85290;121391;125115;140807;254950;337966;337970;337975;337976;338785;353143;353288;353323;386676;387267;388818;440051;643414;643418;643803;643812;653240;728318;100505753	LOR;KRT1;KLK12;KRT10;LIPN;LIPK;LCE3D;KRTAP19-3;LCE3B;KRTAP24-1;ABCA12;KRTAP5-11;SPINK5;KRTAP26-1;KRTAP5-4;KRTAP6-1;KRT74;KRTAP15-1;KRTAP4-11;KRTAP10-9;KRTAP17-1;CNFN;KRTAP4-3;KRT72;KRTAP20-2;KRTAP9-2;KRTAP20-1;KRTAP1-3;KRTAP16-1;KRT79;KRTAP9-1;KRT26;KRT40;KRTAP4-4;SPRR1A;DSC2;KRTAP27-1;PPL;KRTAP12-2;KRTAP4-6;PERP
GO:0006643	membrane lipid metabolic process	http://amigo.geneontology.org/amigo/term/GO:0006643	202	39	12.3871	3.14843	1.27082e-10	1.92551e-07	224;242;1545;2528;2531;2581;2822;3073;3696;4258;5281;5587;6785;7357;8703;8705;8733;8813;8877;10402;10558;10825;10924;10955;54872;55512;57704;59344;64801;79152;79690;79993;80157;123099;125981;171546;204219;259230;340485	SMPD3;CYP1B1;DEGS2;GPLD1;ELOVL7;NEU3;SMPDL3A;FUT6;ACER1;ALOX12B;GAL3ST4;B4GALT3;SERINC3;GALC;MGST2;ALDH3A2;FA2H;KDSR;HEXA;ACER2;PIGF;ELOVL4;ST3GAL6;SPHK1;CWH43;GBA2;ALOXE3;CERS3;SPTLC1;ARV1;PIGG;SPTSSA;B3GALT4;DPM1;ITGB8;UGCG;PRKD1;SGMS1;GPAA1
GO:0030216	keratinocyte differentiation	http://amigo.geneontology.org/amigo/term/GO:0030216	295	48	18.0901	2.65338	4.82581e-10	6.26735e-07	1514;1824;3848;3858;4014;5493;6698;8796;10628;11005;26154;43849;64065;81850;81871;83899;83902;84518;84616;84648;85290;121391;125115;125981;135228;140807;149018;204219;254950;337966;337970;337975;337976;338785;353143;353288;353323;386676;387267;388818;440051;643414;643418;643803;643812;653240;728318;100505753	LOR;KRT1;KLK12;SCEL;KRT10;LIPN;LIPK;LCE3D;KRTAP19-3;LCE3B;KRTAP24-1;ABCA12;KRTAP5-11;SPINK5;KRTAP26-1;KRTAP5-4;TXNIP;KRTAP6-1;KRT74;KRTAP15-1;ACER1;KRTAP4-11;KRTAP10-9;KRTAP17-1;CNFN;KRTAP4-3;KRT72;KRTAP20-2;CTSL;CD109;KRTAP9-2;KRTAP20-1;KRTAP1-3;KRTAP16-1;KRT79;LELP1;KRTAP9-1;KRT26;KRT40;KRTAP4-4;SPRR1A;DSC2;KRTAP27-1;PPL;KRTAP12-2;CERS3;KRTAP4-6;PERP
GO:0008544	epidermis development	http://amigo.geneontology.org/amigo/term/GO:0008544	455	63	27.9017	2.25793	9.54223e-10	1.08436e-06	224;1294;1308;1514;1824;3643;3848;3858;3909;4014;5493;5650;6304;6424;6698;7042;7357;7480;8796;9314;10468;10628;11005;26154;43849;64065;79152;81850;81871;83899;83902;84189;84518;84616;84648;85290;121391;125115;125981;135228;140807;149018;204219;254950;337966;337970;337975;337976;338785;353143;353288;353323;386676;387267;388818;440051;643414;643418;643803;643812;653240;728318;100505753	LOR;KRT1;KLK12;SCEL;KRT10;FST;LIPN;LIPK;LCE3D;KRTAP19-3;LCE3B;KRTAP24-1;ABCA12;KLK7;KRTAP5-11;SPINK5;SLITRK6;KRTAP26-1;KRTAP5-4;TXNIP;KRTAP6-1;KRT74;KRTAP15-1;ACER1;KRTAP4-11;KRTAP10-9;KRTAP17-1;CNFN;KRTAP4-3;COL17A1;KRT72;COL7A1;KRTAP20-2;CTSL;CD109;ALDH3A2;KRTAP9-2;KRTAP20-1;KRTAP1-3;FA2H;KRTAP16-1;KRT79;LELP1;LAMA3;KRTAP9-1;KRT26;KRT40;INSR;KRTAP4-4;SFRP4;SPRR1A;WNT10B;DSC2;KRTAP27-1;PPL;KRTAP…
GO:0043588	skin development	http://amigo.geneontology.org/amigo/term/GO:0043588	409	58	25.0809	2.31252	1.81709e-09	1.83546e-06	242;1364;1514;1824;3848;3858;4014;5493;6698;7021;7042;7480;8796;10468;10628;11005;26154;43849;59344;64065;79152;81850;81871;83899;83902;84518;84616;84648;85290;121391;125115;125981;135228;140807;149018;151516;204219;254950;337966;337970;337975;337976;338785;353143;353288;353323;386676;387267;388698;388818;440051;643414;643418;643803;643812;653240;728318;100505753	LOR;FLG2;KRT1;KLK12;SCEL;KRT10;FST;LIPN;LIPK;LCE3D;KRTAP19-3;LCE3B;KRTAP24-1;ABCA12;KRTAP5-11;SPINK5;KRTAP26-1;KRTAP5-4;TXNIP;KRTAP6-1;KRT74;ASPRV1;KRTAP15-1;ACER1;KRTAP4-11;KRTAP10-9;KRTAP17-1;CNFN;KRTAP4-3;ALOX12B;KRT72;KRTAP20-2;CTSL;CD109;KRTAP9-2;KRTAP20-1;KRTAP1-3;FA2H;KRTAP16-1;KRT79;LELP1;KRTAP9-1;KRT26;KRT40;KRTAP4-4;SPRR1A;WNT10B;DSC2;KRTAP27-1;PPL;KRTAP12-2;ALOXE3;TGFB2;CERS3;TFAP2B;CL…
GO:0009913	epidermal cell differentiation	http://amigo.geneontology.org/amigo/term/GO:0009913	348	52	21.3402	2.43671	2.04747e-09	1.86136e-06	1514;1824;3848;3858;4014;5493;6424;6698;8796;9314;10628;11005;26154;43849;64065;79152;81850;81871;83899;83902;84189;84518;84616;84648;85290;121391;125115;125981;135228;140807;149018;204219;254950;337966;337970;337975;337976;338785;353143;353288;353323;386676;387267;388818;440051;643414;643418;643803;643812;653240;728318;100505753	LOR;KRT1;KLK12;SCEL;KRT10;LIPN;LIPK;LCE3D;KRTAP19-3;LCE3B;KRTAP24-1;ABCA12;KRTAP5-11;SPINK5;SLITRK6;KRTAP26-1;KRTAP5-4;TXNIP;KRTAP6-1;KRT74;KRTAP15-1;ACER1;KRTAP4-11;KRTAP10-9;KRTAP17-1;CNFN;KRTAP4-3;KRT72;KRTAP20-2;CTSL;CD109;KRTAP9-2;KRTAP20-1;KRTAP1-3;FA2H;KRTAP16-1;KRT79;LELP1;KRTAP9-1;KRT26;KRT40;KRTAP4-4;SFRP4;SPRR1A;DSC2;KRTAP27-1;PPL;KRTAP12-2;KLF4;CERS3;KRTAP4-6;PERP

## Sheet: Table S4
Table S4. Up-regulated genes in HCO+BO related to GO:0006629: lipid metabolic process. HCO+BO: guinea pig with hydrogenated coconut oil diet for 8 weeks followed by borage oil diet for 2 weeks, FC: fold change. Genes related to triacylglycerol synthesis and hydrolysis are marked in red.
Gene	FC	Description
AGPAT4	13.3962	1-acylglycerol-3-phosphate O-acyltransferase 4
CYP2B6	9.43426	cytochrome P450 family 2 subfamily B member 6
SERPINA12	7.96136	serpin family A member 12
PDK4	7.48534	pyruvate dehydrogenase kinase 4
ALDH1A1	5.68181	aldehyde dehydrogenase 1 family member A1
PLA2G7	5.49353	phospholipase A2 group VII
CYP2A13	4.67841	cytochrome P450 family 2 subfamily A member 13
HMGCS2	4.37358	3-hydroxy-3-methylglutaryl-CoA synthase 2
CYP27A1	4.17448	cytochrome P450 family 27 subfamily A member 1
MOGAT2	4.02466	monoacylglycerol O-acyltransferase 2
PTGS1	3.92785	prostaglandin-endoperoxide synthase 1
PLA2G2F	3.75727	phospholipase A2 group IIF
CETP	3.74277	cholesteryl ester transfer protein
LIPN	3.65692	lipase family member N
LIPK	3.65431	lipase family member K
SMPD3	3.64071	sphingomyelin phosphodiesterase 3
GSTA1	3.55635	glutathione S-transferase alpha 1
DGAT2	3.31029	diacylglycerol O-acyltransferase 2
PLCG2	3.2745	phospholipase C gamma 2
PNPLA7	3.0963	patatin like phospholipase domain containing 7
HPGD	3.07071	15-hydroxyprostaglandin dehydrogenase
CYP1B1	3.05527	cytochrome P450 family 1 subfamily B member 1
DEGS2	3.024	delta 4-desaturase, sphingolipid 2
STRA6	2.99817	stimulated by retinoic acid 6
APOC1	2.97518	apolipoprotein C1
PAM	2.95275	peptidylglycine alpha-amidating monooxygenase
GPLD1	2.82843	glycosylphosphatidylinositol specific phospholipase D1
RORC	2.78967	RAR related orphan receptor C
CPNE7	2.75048	copine 7
PIK3IP1	2.74671	phosphoinositide-3-kinase interacting protein 1
ELOVL7	2.73654	ELOVL fatty acid elongase 7
NEU3	2.71064	neuraminidase 3
RDH16	2.67864	retinol dehydrogenase 16
DKK3	2.65404	dickkopf WNT signaling pathway inhibitor 3
CD36	2.5116	CD36 molecule
ACSBG1	2.46141	acyl-CoA synthetase bubblegum family member 1
SLC22A4	2.44246	solute carrier family 22 member 4
PDP1	2.41732	pyruvate dehyrogenase phosphatase catalytic subunit 1
PNPLA5	2.35076	patatin like phospholipase domain containing 5
NPAS2	2.34654	neuronal PAS domain protein 2
AADAC	2.342	arylacetamide deacetylase
ACSM1	2.33462	acyl-CoA synthetase medium chain family member 1
LPCAT2	2.33323	lysophosphatidylcholine acyltransferase 2
SMPDL3A	2.31598	sphingomyelin phosphodiesterase acid like 3A
RDH5	2.30257	retinol dehydrogenase 5
FUT6	2.23788	fucosyltransferase 6
AKR1C1	2.16432	aldo-keto reductase family 1 member C1
ACER1	2.16127	alkaline ceramidase 1
AWAT2	2.15529	acyl-CoA wax alcohol acyltransferase 2
ALOX12B	2.12718	arachidonate 12-lipoxygenase, 12R type
DDHD1	2.09495	DDHD domain containing 1
OLAH	2.08304	oleoyl-ACP hydrolase
ABHD1	2.08301	abhydrolase domain containing 1
AWAT1	2.07509	acyl-CoA wax alcohol acyltransferase 1
CROT	2.06264	carnitine O-octanoyltransferase
ABCA1	2.0491	ATP binding cassette subfamily A member 1
PPARG	2.01279	peroxisome proliferator activated receptor gamma
MGLL	2.00925	monoglyceride lipase
ANGPTL4	2.00852	angiopoietin like 4
GAL3ST4	1.99222	galactose-3-O-sulfotransferase 4
PLBD1	1.98561	phospholipase B domain containing 1
B4GALT3	1.98456	beta-1,4-galactosyltransferase 3
FAM135A	1.96068	family with sequence similarity 135 member A
CD86	1.95267	CD86 molecule
PDE3B	1.95011	phosphodiesterase 3B
FITM2	1.94259	fat storage inducing transmembrane protein 2
PRLR	1.94048	prolactin receptor
ACAD11	1.93747	acyl-CoA dehydrogenase family member 11
AMACR	1.93703	alpha-methylacyl-CoA racemase
ADTRP	1.93545	androgen dependent TFPI regulating protein
SERINC3	1.92378	serine incorporator 3
GALC	1.9152	galactosylceramidase
PLA2G4A	1.909	phospholipase A2 group IVA
MGST2	1.90808	microsomal glutathione S-transferase 2
ALDH3A2	1.90652	aldehyde dehydrogenase 3 family member A2
CREBL2	1.89997	cAMP responsive element binding protein like 2
FA2H	1.89746	fatty acid 2-hydroxylase
KDSR	1.89046	3-ketodihydrosphingosine reductase
RUFY1	1.8747	RUN and FYVE domain containing 1
AIG1	1.87009	androgen induced 1
FAAH	1.86963	fatty acid amide hydrolase
SERAC1	1.86478	serine active site containing 1
ACOX3	1.84526	acyl-CoA oxidase 3, pristanoyl
ACSL1	1.82954	acyl-CoA synthetase long chain family member 1
ABCG1	1.82811	ATP binding cassette subfamily G member 1
CYP7B1	1.8061	cytochrome P450 family 7 subfamily B member 1
ERBB3	1.79813	erb-b2 receptor tyrosine kinase 3
MID1IP1	1.79515	MID1 interacting protein 1
BCO2	1.75995	beta-carotene oxygenase 2
AASDH	1.75695	aminoadipate-semialdehyde dehydrogenase
PLCD3	1.75397	phospholipase C delta 3
PHYH	1.74222	phytanoyl-CoA 2-hydroxylase
FAR2	1.74203	fatty acyl-CoA reductase 2
SCD	1.7392	stearoyl-CoA desaturase
HEXA	1.73596	hexosaminidase subunit alpha
GDPD2	1.73593	glycerophosphodiester phosphodiesterase domain containing 2
ACER2	1.7325	alkaline ceramidase 2
PIGF	1.73085	phosphatidylinositol glycan anchor biosynthesis class F
CNEP1R1	1.72664	CTD nuclear envelope phosphatase 1 regulatory subunit 1
PIP5KL1	1.72593	phosphatidylinositol-4-phosphate 5-kinase like 1
TMEM86A	1.72282	transmembrane protein 86A
PLIN2	1.72119	perilipin 2
ELOVL4	1.7168	ELOVL fatty acid elongase 4
PON3	1.71284	paraoxonase 3
PIK3CB	1.71099	phosphatidylinositol-4,5-bisphosphate 3-kinase catalytic subunit beta
NR1D2	1.70669	nuclear receptor subfamily 1 group D member 2
PLCB2	1.70419	phospholipase C beta 2
GDE1	1.70371	glycerophosphodiester phosphodiesterase 1
ST3GAL6	1.69962	ST3 beta-galactoside alpha-2,3-sialyltransferase 6
WNT10B	1.69175	Wnt family member 10B
HSD17B7	1.6887	hydroxysteroid 17-beta dehydrogenase 7
SPHK1	1.68052	sphingosine kinase 1
CWH43	1.67758	cell wall biogenesis 43 C-terminal homolog
TNFAIP8L3	1.66069	TNF alpha induced protein 8 like 3
GBA2	1.6568	glucosylceramidase beta 2
AKR1B10	1.65652	aldo-keto reductase family 1 member B10
FGF18	1.64705	fibroblast growth factor 18
ALOXE3	1.64493	arachidonate lipoxygenase 3
RAB5A	1.64225	RAB5A, member RAS oncogene family
SCP2	1.64127	sterol carrier protein 2
PTGR1	1.63386	prostaglandin reductase 1
KLF4	1.63221	Kruppel like factor 4
PLD1	1.62969	phospholipase D1
PLD2	1.62557	phospholipase D2
HSD17B12	1.61807	hydroxysteroid 17-beta dehydrogenase 12
RBL2	1.60913	RB transcriptional corepressor like 2
CERS3	1.60554	ceramide synthase 3
SPTLC1	1.60533	serine palmitoyltransferase long chain base subunit 1
ARV1	1.60485	ARV1 homolog, fatty acid homeostasis modulator
CYP11A1	1.60461	cytochrome P450 family 11 subfamily A member 1
ABCA2	1.60324	ATP binding cassette subfamily A member 2
OSBPL9	1.6003	oxysterol binding protein like 9
RORA	1.60008	RAR related orphan receptor A
AJUBA	1.59573	ajuba LIM protein
PIGG	1.59001	phosphatidylinositol glycan anchor biosynthesis class G
SPTSSA	1.58626	serine palmitoyltransferase small subunit A
ATG14	1.56786	autophagy related 14
NFYA	1.56583	nuclear transcription factor Y subunit alpha
ALG6	1.5648	ALG6, alpha-1,3-glucosyltransferase
ACSL5	1.56467	acyl-CoA synthetase long chain family member 5
GDPD3	1.56326	glycerophosphodiester phosphodiesterase domain containing 3
AUH	1.56162	AU RNA binding methylglutaconyl-CoA hydratase
FLT3	1.55957	fms related tyrosine kinase 3
B3GALT4	1.55841	beta-1,3-galactosyltransferase 4
NUDT7	1.55124	nudix hydrolase 7
CEPT1	1.55032	choline/ethanolamine phosphotransferase 1
HADHB	1.54851	hydroxyacyl-CoA dehydrogenase trifunctional multienzyme complex subunit beta
DPM1	1.54848	dolichyl-phosphate mannosyltransferase subunit 1, catalytic
PDK2	1.53917	pyruvate dehydrogenase kinase 2
DECR1	1.53862	2,4-dienoyl-CoA reductase 1
ITGB8	1.53847	integrin subunit beta 8
FAR1	1.53705	fatty acyl-CoA reductase 1
CPT1C	1.53169	carnitine palmitoyltransferase 1C
UGCG	1.52731	UDP-glucose ceramide glucosyltransferase
GPCPD1	1.5233	glycerophosphocholine phosphodiesterase 1
ABCD3	1.52249	ATP binding cassette subfamily D member 3
SERPINA3	1.51776	serpin family A member 3
CD81	1.51309	CD81 molecule
ACADM	1.51306	acyl-CoA dehydrogenase medium chain
ATM	1.51031	ATM serine/threonine kinase
TTPA	1.50952	alpha tocopherol transfer protein
PRKD1	1.50759	protein kinase D1
SGMS1	1.50416	sphingomyelin synthase 1
APOE	1.50409	apolipoprotein E
GPAA1	1.50326	glycosylphosphatidylinositol anchor attachment 1
DGKQ	1.50142	diacylglycerol kinase theta
